# Supplementary material for: The Expression Profile and Prognostic Significance of Metallothionein Genes in Colorectal Cancer
Source: Int J Mol Sci. 2019 Aug 7;20(16):3849. doi: 10.3390/ijms20163849 (PMC6721156; doi:10.3390/ijms20163849)
Supplement: Supplementary file 1 [file ijms-20-03849-s001.zip]

Archive with 2 entries (2 files):
- CRC-MTs-2019-08-03-IJMS form-IJMS form-Supplement.pdf
- Supplementary Table 2. clinicopathological parameters for the 350 CRC patients from TCGA-CRC dataset of SurvExpress database.xlsx
