# Supplementary material for: The Expression Profile and Prognostic Significance of Metallothionein Genes in Colorectal Cancer
Source: Int J Mol Sci. 2019 Aug 7;20(16):3849. doi: 10.3390/ijms20163849 (PMC6721156; doi:10.3390/ijms20163849)
Supplement: Supplementary file 1 [file ijms-20-03849-s001.zip › Supplementary Table 2. clinicopathological parameters for the 350 CRC patients from TCGA-CRC dataset of SurvExpress database.xlsx]

## Sheet: Sheet1
Study ID	Patient ID	Sample ID	Diagnosis Age	Neoplasm Disease Stage American Joint Committee on Cancer Code	American Joint Committee on Cancer Publication Version Type	Aneuploidy Score	Buffa Hypoxia Score	Cancer Type	TCGA PanCanAtlas Cancer Type Acronym	Cancer Type Detailed	Center of sequencing	Last Communication Contact from Initial Pathologic Diagnosis Date	Birth from Initial Pathologic Diagnosis Date	Last Alive Less Initial Pathologic Diagnosis Date Calculated Day Value	Disease Free (Months)	Disease Free Status	Months of disease-specific survival	Disease-specific Survival status	Ethnicity Category	Form completion date	Fraction Genome Altered	Neoplasm Histologic Grade	Neoadjuvant Therapy Type Administered Prior To Resection Text	ICD-10 Classification	International Classification of Diseases for Oncology, Third Edition ICD-O-3 Histology Code	International Classification of Diseases for Oncology, Third Edition ICD-O-3 Site Code	Informed consent verified	In PanCan Pathway Analysis	Mutation Count	New Neoplasm Event Post Initial Therapy Indicator	Oncotree Code	Overall Survival (Months)	Overall Survival Status	Other Patient ID	American Joint Committee on Cancer Metastasis Stage Code	Neoplasm Disease Lymph Node Stage American Joint Committee on Cancer Code	American Joint Committee on Cancer Tumor Stage Code	Person Neoplasm Cancer Status	Progress Free Survival (Months)	Progression Free Status	Primary Lymph Node Presentation Assessment	Prior Diagnosis	Race Category	Radiation Therapy	Ragnum Hypoxia Score	Number of Samples Per Patient	Sample Type	Sex
coadread_tcga_pan_can_atlas_2018	TCGA-3L-AA1B	TCGA-3L-AA1B-01	61	STAGE I	7TH	19	5	Colorectal Adenocarcinoma	COAD	Colon Adenocarcinoma	Albert Einstein Medical Center	475	-22379	0	15.6163	DiseaseFree	15.6163	ALIVE OR DEAD TUMOR FREE	Not Hispanic Or Latino	4/22/14	0.1127	NA	No	C18.0	8140-03-01	C18.0	Yes	Yes	120	No	COAD	15.6163	LIVING	A94E1279-A975-480A-93E9-7B1FF05CBCBF	M0	N0	T2	Tumor Free	15.6163	CENSORED	Yes	No	Black or African American	No	4	1	Primary	Female
coadread_tcga_pan_can_atlas_2018	TCGA-4N-A93T	TCGA-4N-A93T-01	67	STAGE IIIB	7TH	13	-15	Colorectal Adenocarcinoma	COAD	Colon Adenocarcinoma	Mary Bird Perkins Cancer Center - Our Lady of the Lake	146	-24523	0	NA	NA	4.79995	ALIVE OR DEAD TUMOR FREE	Not Hispanic Or Latino	2010-01-14	0.313	NA	No	C18.2	8140-03-01	C18.2	Yes	Yes	87	No	COAD	4.79995	LIVING	92554413-9EBC-4354-8E1B-9682F3A031D9	M0	N1B	T4A	With Tumor	4.79995	CENSORED	Yes	No	Black or African American	No	-6	1	Primary	Male
coadread_tcga_pan_can_atlas_2018	TCGA-5M-AAT4	TCGA-5M-AAT4-01	74	STAGE IV	6TH	18	35	Colorectal Adenocarcinoma	COAD	Colon Adenocarcinoma	University of Sao Paulo	NA	-27095	0	NA	NA	1.61094	DEAD WITH TUMOR	Hispanic Or Latino	1/27/15	0.4095	NA	No	C18.2	8140-03-01	C18.2	Yes	Yes	176	No	COAD	1.61094	DECEASED	1136DD50-242A-4659-AAD4-C53F9E759BB3	M1B	N0	T3	With Tumor	1.61094	PROGRESSION	Yes	No	Black or African American	No	16	1	Primary	Male
coadread_tcga_pan_can_atlas_2018	TCGA-5M-AAT5	TCGA-5M-AAT5-01	NA	NA	NA	10	33	Colorectal Adenocarcinoma	COAD	Colon Adenocarcinoma	University of Sao Paulo	NA	NA	NA	NA	NA	NA	NA	NA	NA	0.3435	NA	NA	NA	NA	NA	NA	Yes	79	NA	COAD	NA	NA	NA	NA	NA	NA	NA	NA	NA	NA	NA	NA	NA	18	1	Primary	NA
coadread_tcga_pan_can_atlas_2018	TCGA-5M-AAT6	TCGA-5M-AAT6-01	40	STAGE IV	6TH	3	17	Colorectal Adenocarcinoma	COAD	Colon Adenocarcinoma	University of Sao Paulo	NA	-14852	0	NA	NA	9.53414	DEAD WITH TUMOR	Hispanic Or Latino	1/27/15	0.05	NA	No	C18.2	8140-03-01	C18.2	Yes	Yes	1864	Yes	COAD	9.53414	DECEASED	CE00896A-F7D2-4123-BB95-24CB6E53FC32	M1A	N2B	T4A	With Tumor	7.19992	PROGRESSION	Yes	No	Black or African American	No	14	1	Primary	Female
coadread_tcga_pan_can_atlas_2018	TCGA-5M-AATA	TCGA-5M-AATA-01	NA	NA	NA	14	27	Colorectal Adenocarcinoma	COAD	Colon Adenocarcinoma	University of Sao Paulo	NA	NA	NA	NA	NA	NA	NA	NA	NA	0.1744	NA	NA	NA	NA	NA	NA	Yes	71	NA	COAD	NA	NA	NA	NA	NA	NA	NA	NA	NA	NA	NA	NA	NA	12	1	Primary	NA
coadread_tcga_pan_can_atlas_2018	TCGA-5M-AATE	TCGA-5M-AATE-01	76	STAGE IIA	7TH	20	15	Colorectal Adenocarcinoma	COAD	Colon Adenocarcinoma	University of Sao Paulo	1200	-27870	0	NA	NA	39.4516	ALIVE OR DEAD TUMOR FREE	Hispanic Or Latino	1/27/15	0.4018	NA	No	C18.2	8140-03-01	C18.2	Yes	Yes	113	Yes	COAD	39.4516	LIVING	A54B322B-80D3-435C-8D14-25841B741F6C	M0	N0	T3	With Tumor	26.6298	PROGRESSION	Yes	No	Black or African American	No	10	1	Primary	Male
coadread_tcga_pan_can_atlas_2018	TCGA-A6-2671	TCGA-A6-2671-01	85	STAGE IV	6TH	25	NA	Colorectal Adenocarcinoma	COAD	Colon Adenocarcinoma	Christiana Healthcare	1126	-31329	0	NA	NA	43.7584	DEAD WITH TUMOR	Not Hispanic Or Latino	1/28/11	0.4881	NA	No	C18.7	8140-03-01	C18.7	Yes	Yes	64	Yes	COAD	43.7584	DECEASED	565e2726-4942-4726-89d3-c5e3797f7204	M1	N2	T3	With Tumor	17.5888	PROGRESSION	Yes	No	White	No	NA	1	Primary	Male
coadread_tcga_pan_can_atlas_2018	TCGA-A6-2672	TCGA-A6-2672-01	82	STAGE IIIB	NA	1	NA	Colorectal Adenocarcinoma	COAD	Colon Adenocarcinoma	Christiana Healthcare	1419	-30237	0	46.6515	DiseaseFree	46.6515	ALIVE OR DEAD TUMOR FREE	Not Hispanic Or Latino	2010-04-10	0.0357	NA	No	C18.2	8140-03-01	C18.2	Yes	No	NA	No	COAD	46.6515	LIVING	b612d491-7442-4119-a53c-5ebcc35c31f4	M0	N1	T3	Tumor Free	46.6515	CENSORED	Yes	No	White	No	NA	1	Primary	Female
coadread_tcga_pan_can_atlas_2018	TCGA-A6-2675	TCGA-A6-2675-01	78	STAGE IIA	6TH	21	3	Colorectal Adenocarcinoma	COAD	Colon Adenocarcinoma	Christiana Healthcare	1321	-28813	0	43.4297	DiseaseFree	43.4297	ALIVE OR DEAD TUMOR FREE	Not Hispanic Or Latino	6/30/11	0.2208	NA	No	C18.7	8140-03-01	C18.7	Yes	Yes	89	No	COAD	43.4297	LIVING	07dc5a1d-64b7-42ba-928e-9753bd533c1e	MX	N0	T3	Tumor Free	43.4297	CENSORED	Yes	No	White	No	-8	1	Primary	Male
coadread_tcga_pan_can_atlas_2018	TCGA-A6-2676	TCGA-A6-2676-01	75	STAGE IIB	6TH	1	NA	Colorectal Adenocarcinoma	COAD	Colon Adenocarcinoma	Christiana Healthcare	711	-27403	0	42.9036	DiseaseFree	42.9036	ALIVE OR DEAD TUMOR FREE	Not Hispanic Or Latino	10/25/10	0.0434	NA	No	C18.9	8140-03-01	C18.9	Yes	No	NA	No	COAD	42.9036	DECEASED	89a6384e-1cea-440b-9f17-d57cb0805174	M0	N0	T4	Tumor Free	42.9036	CENSORED	Yes	No	White	No	NA	1	Primary	Female
coadread_tcga_pan_can_atlas_2018	TCGA-A6-2677	TCGA-A6-2677-01	68	STAGE IIIC	6TH	8	NA	Colorectal Adenocarcinoma	COAD	Colon Adenocarcinoma	Christiana Healthcare	541	-25143	0	NA	NA	24.3285	ALIVE OR DEAD TUMOR FREE	Not Hispanic Or Latino	10/21/10	NA	NA	No	C18.2	8140-03-01	C18.2	Yes	No	117	No	COAD	24.3285	DECEASED	d976782c-90c1-421d-b83c-7fc2617e2709	M0	N2	T3	Tumor Free	24.3285	CENSORED	Yes	Yes	White	No	NA	1	Primary	Female
coadread_tcga_pan_can_atlas_2018	TCGA-A6-2678	TCGA-A6-2678-01	43	STAGE IIIB	6TH	7	NA	Colorectal Adenocarcinoma	COAD	Colon Adenocarcinoma	Christiana Healthcare	1286	-16030	0	42.279	DiseaseFree	42.279	ALIVE OR DEAD TUMOR FREE	Not Hispanic Or Latino	10/25/10	0.2501	NA	No	C18.4	8140-03-01	C18.4	Yes	No	27	No	COAD	42.279	LIVING	3a785e32-7960-4c72-84c4-fb42c4dd86f1	M0	N1	T3	Tumor Free	42.279	CENSORED	Yes	No	White	No	NA	1	Primary	Female
coadread_tcga_pan_can_atlas_2018	TCGA-A6-2679	TCGA-A6-2679-01	73	STAGE IIB	6TH	23	NA	Colorectal Adenocarcinoma	COAD	Colon Adenocarcinoma	Christiana Healthcare	1366	-26820	0	44.9091	DiseaseFree	44.9091	ALIVE OR DEAD TUMOR FREE	Not Hispanic Or Latino	1/14/11	0.3265	NA	No	C18.2	8140-03-01	C18.2	Yes	No	NA	No	COAD	44.9091	LIVING	0f74d992-00da-4728-9564-086ca1b95921	NA	N0	T3	Tumor Free	44.9091	CENSORED	Yes	No	White	No	NA	1	Primary	Female
coadread_tcga_pan_can_atlas_2018	TCGA-A6-2680	TCGA-A6-2680-01	72	STAGE II	6TH	18	NA	Colorectal Adenocarcinoma	COAD	Colon Adenocarcinoma	Christiana Healthcare	1068	-26533	0	35.1119	DiseaseFree	35.1119	ALIVE OR DEAD TUMOR FREE	Not Hispanic Or Latino	1/19/11	0.3938	NA	No	C18.3	8140-03-01	C18.3	Yes	No	NA	No	COAD	35.1119	LIVING	ff1407c6-9174-4bae-a19b-d34ca71b898c	M0	N0	T3	Tumor Free	35.1119	CENSORED	Yes	No	Black or African American	No	NA	1	Primary	Female
coadread_tcga_pan_can_atlas_2018	TCGA-A6-2681	TCGA-A6-2681-01	73	STAGE IIA	6TH	13	NA	Colorectal Adenocarcinoma	COAD	Colon Adenocarcinoma	Christiana Healthcare	1387	-26929	0	37.8078	Recurred/Progressed	45.5995	ALIVE OR DEAD TUMOR FREE	Not Hispanic Or Latino	1/14/11	0.3353	NA	No	C18.9	8140-03-01	C18.9	Yes	Yes	131	Yes	COAD	45.5995	LIVING	7d8eab0a-e6c8-4449-9ebf-50c41db94a06	M0	N0	T3	Tumor Free	37.8078	PROGRESSION	Yes	Yes	White	No	NA	1	Primary	Female
coadread_tcga_pan_can_atlas_2018	TCGA-A6-2682	TCGA-A6-2682-01	70	STAGE IV	6TH	NA	39	Colorectal Adenocarcinoma	COAD	Colon Adenocarcinoma	Christiana Healthcare	NA	-25683	0	NA	NA	13.9396	DEAD WITH TUMOR	Not Hispanic Or Latino	1/28/11	0.0603	NA	No	C18.9	8140-03-01	C18.9	Yes	No	NA	Yes	COAD	13.9396	DECEASED	77a44132-af22-4115-9fa2-78f2f74bf687	M1	N1	T4B	With Tumor	12.5259	PROGRESSION	Yes	Yes	White	No	26	1	Primary	Male
coadread_tcga_pan_can_atlas_2018	TCGA-A6-2683	TCGA-A6-2683-01	57	STAGE IV	6TH	20	NA	Colorectal Adenocarcinoma	COAD	Colon Adenocarcinoma	Christiana Healthcare	472	-20871	0	NA	NA	16.5697	DEAD WITH TUMOR	Not Hispanic Or Latino	10/18/10	0.4112	NA	No	C18.2	8140-03-01	C18.2	Yes	No	33	Yes	COAD	16.5697	DECEASED	fafd4576-0709-49e1-926f-ad1ee09907ec	M1	N0	T4	With Tumor	9.86291	PROGRESSION	Yes	No	White	No	NA	1	Primary	Female
coadread_tcga_pan_can_atlas_2018	TCGA-A6-2684	TCGA-A6-2684-01	75	STAGE I	NA	7	33	Colorectal Adenocarcinoma	COAD	Colon Adenocarcinoma	Christiana Healthcare	1127	-27708	0	NA	NA	37.0516	ALIVE OR DEAD TUMOR FREE	Not Hispanic Or Latino	1/24/11	NA	NA	No	C18.9	8140-03-01	C18.9	Yes	No	100	Yes	COAD	37.0516	LIVING	49929108-023e-4d35-b26d-50ab4d3ae581	M0	N0	T2	Tumor Free	32.0873	PROGRESSION	Yes	No	White	No	16	1	Primary	Female
coadread_tcga_pan_can_atlas_2018	TCGA-A6-2685	TCGA-A6-2685-01	48	STAGE IIA	6TH	11	11	Colorectal Adenocarcinoma	COAD	Colon Adenocarcinoma	Christiana Healthcare	1133	-17757	0	NA	NA	37.2489	ALIVE OR DEAD TUMOR FREE	Not Hispanic Or Latino	2002-02-11	0.1206	NA	No	C18.9	8140-03-01	C18.9	Yes	Yes	46	Yes	COAD	37.2489	LIVING	e5921d6b-51cf-44be-b295-610cf7c3a69a	M0	N0	T3	Tumor Free	31.1668	PROGRESSION	Yes	No	Black or African American	No	6	1	Primary	Female
coadread_tcga_pan_can_atlas_2018	TCGA-A6-2686	TCGA-A6-2686-01	81	STAGE IIA	6TH	19	39	Colorectal Adenocarcinoma	COAD	Colon Adenocarcinoma	Christiana Healthcare	488	-29623	0	37.0188	DiseaseFree	37.0188	ALIVE OR DEAD TUMOR FREE	Not Hispanic Or Latino	1/19/11	0.3306	NA	No	C18.9	8140-03-01	C18.9	Yes	Yes	2139	No	COAD	37.0188	DECEASED	19d1a5fc-3ce9-4e43-a364-a4150bcf911b	M0	N0	T3	Tumor Free	37.0188	CENSORED	Yes	No	White	No	18	1	Primary	Female
coadread_tcga_pan_can_atlas_2018	TCGA-A6-3807	TCGA-A6-3807-01	53	STAGE IIIC	NA	16	NA	Colorectal Adenocarcinoma	COAD	Colon Adenocarcinoma	Christiana Healthcare	1054	-19624	0	NA	NA	34.6517	ALIVE OR DEAD TUMOR FREE	Not Hispanic Or Latino	10/26/10	0.3442	NA	No	C18.7	8140-03-01	C18.7	Yes	Yes	90	No	COAD	34.6517	LIVING	5116e3b4-2bac-40f5-8046-b9c1783faaa5	M0	N2	T3	Tumor Free	34.6517	CENSORED	Yes	No	White	No	NA	1	Primary	Female
coadread_tcga_pan_can_atlas_2018	TCGA-A6-3808	TCGA-A6-3808-01	73	STAGE IIA	NA	NA	NA	Colorectal Adenocarcinoma	COAD	Colon Adenocarcinoma	Christiana Healthcare	1014	-26666	0	NA	NA	33.3366	ALIVE OR DEAD TUMOR FREE	Not Hispanic Or Latino	2010-11-10	NA	NA	No	C18.9	8140-03-01	C18.9	Yes	No	143	No	COAD	33.3366	LIVING	4f9775f2-b663-4daf-aa9e-50915cae9407	M0	N0	T3	Tumor Free	33.3366	CENSORED	Yes	No	White	No	NA	1	Primary	Male
coadread_tcga_pan_can_atlas_2018	TCGA-A6-3810	TCGA-A6-3810-01	62	STAGE IIA	NA	22	NA	Colorectal Adenocarcinoma	COAD	Colon Adenocarcinoma	Christiana Healthcare	1111	-22999	0	36.5256	DiseaseFree	36.5256	ALIVE OR DEAD TUMOR FREE	Not Hispanic Or Latino	10/19/10	NA	NA	No	C18.9	8140-03-01	C18.9	Yes	No	166	No	COAD	36.5256	LIVING	b728e6e8-a0e4-496b-904c-6f07c12e901f	M0	N0	T3	Tumor Free	36.5256	CENSORED	Yes	No	White	No	NA	1	Primary	Male
coadread_tcga_pan_can_atlas_2018	TCGA-A6-4105	TCGA-A6-4105-01	79	STAGE IIA	7TH	17	33	Colorectal Adenocarcinoma	COAD	Colon Adenocarcinoma	Christiana Healthcare	NA	-29097	0	NA	NA	14.5313	ALIVE OR DEAD TUMOR FREE	Not Hispanic Or Latino	6/24/11	0.3692	NA	No	C18.2	8140-03-01	C18.2	Yes	Yes	144	Yes	COAD	14.5313	DECEASED	95d4f0c4-5997-4ffb-b876-0ddfeee972bb	M0	N0	T3	Tumor Free	11.967	PROGRESSION	Yes	Yes	White	No	26	1	Primary	Male
coadread_tcga_pan_can_atlas_2018	TCGA-A6-4107	TCGA-A6-4107-01	57	STAGE IIIB	7TH	27	NA	Colorectal Adenocarcinoma	COAD	Colon Adenocarcinoma	Christiana Healthcare	987	-21064	0	32.449	DiseaseFree	32.449	ALIVE OR DEAD TUMOR FREE	Not Hispanic Or Latino	2002-04-11	0.2565	NA	No	C18.2	8140-03-01	C18.2	Yes	Yes	168	No	COAD	32.449	LIVING	b079a153-62f9-4026-a2f8-a1390168bbb9	M0	N1B	T3	Tumor Free	32.449	CENSORED	Yes	No	White	No	NA	1	Primary	Female
coadread_tcga_pan_can_atlas_2018	TCGA-A6-5656	TCGA-A6-5656-01	74	STAGE I	7TH	10	9	Colorectal Adenocarcinoma	COAD	Colon Adenocarcinoma	Christiana Healthcare	1001	-27184	0	32.9092	DiseaseFree	32.9092	ALIVE OR DEAD TUMOR FREE	Not Hispanic Or Latino	8/15/11	NA	NA	No	C18.7	8140-03-01	C18.7	Yes	No	107	No	COAD	32.9092	LIVING	eb4e4e09-98b3-4e85-8dd2-75676ff2af14	M0	N0	T2	Tumor Free	32.9092	CENSORED	Yes	No	White	No	10	1	Primary	Male
coadread_tcga_pan_can_atlas_2018	TCGA-A6-5657	TCGA-A6-5657-01	65	STAGE IIIB	NA	8	27	Colorectal Adenocarcinoma	COAD	Colon Adenocarcinoma	Christiana Healthcare	962	-23920	0	31.6271	DiseaseFree	31.6271	ALIVE OR DEAD TUMOR FREE	Not Hispanic Or Latino	5/31/11	0.0871	NA	No	C18.9	8140-03-01	C18.9	Yes	Yes	101	No	COAD	31.6271	LIVING	dbbee8f5-d83d-4195-85cf-f89d327da0a9	M0	N1	T3	Tumor Free	31.6271	CENSORED	Yes	No	Black or African American	No	16	1	Primary	Male
coadread_tcga_pan_can_atlas_2018	TCGA-A6-5659	TCGA-A6-5659-01	82	STAGE I	NA	12	25	Colorectal Adenocarcinoma	COAD	Colon Adenocarcinoma	Christiana Healthcare	926	-30028	0	30.4435	DiseaseFree	30.4435	ALIVE OR DEAD TUMOR FREE	Not Hispanic Or Latino	5/26/11	NA	NA	No	C18.2	8140-03-01	C18.2	Yes	No	202	No	COAD	30.4435	LIVING	98d45099-feae-4dad-aa38-ec03fed6d999	M0	N0	T2	Tumor Free	30.4435	CENSORED	Yes	No	White	No	22	1	Primary	Male
coadread_tcga_pan_can_atlas_2018	TCGA-A6-5660	TCGA-A6-5660-01	73	STAGE IIIC	NA	16	5	Colorectal Adenocarcinoma	COAD	Colon Adenocarcinoma	Christiana Healthcare	888	-26803	0	29.1942	DiseaseFree	29.1942	ALIVE OR DEAD TUMOR FREE	Not Hispanic Or Latino	5/31/11	0.3504	NA	No	C18.2	8140-03-01	C18.2	Yes	Yes	117	No	COAD	29.1942	LIVING	0dc41cd5-0672-407c-9b4a-0f5f3970aa54	M0	N2B	T3	Tumor Free	29.1942	CENSORED	Yes	No	Black or African American	No	14	1	Primary	Male
coadread_tcga_pan_can_atlas_2018	TCGA-A6-5661	TCGA-A6-5661-01	80	STAGE IIA	NA	0	31	Colorectal Adenocarcinoma	COAD	Colon Adenocarcinoma	Christiana Healthcare	1020	-29446	0	33.5339	DiseaseFree	33.5339	ALIVE OR DEAD TUMOR FREE	Not Hispanic Or Latino	5/27/11	0.0323	NA	No	C18.2	8140-03-01	C18.2	Yes	Yes	1271	No	COAD	33.5339	LIVING	4beee9d4-ee52-4fed-bcc4-d300f5ddd4d0	M0	N0	T3	Tumor Free	33.5339	CENSORED	Yes	No	Black or African American	No	22	1	Primary	Female
coadread_tcga_pan_can_atlas_2018	TCGA-A6-5662	TCGA-A6-5662-01	46	STAGE IVA	NA	8	-17	Colorectal Adenocarcinoma	COAD	Colon Adenocarcinoma	Christiana Healthcare	718	-16873	0	NA	NA	23.6052	ALIVE OR DEAD TUMOR FREE	Not Hispanic Or Latino	2006-02-11	0.2434	NA	No	C18.5	8140-03-01	C18.5	Yes	Yes	64	Yes	COAD	23.6052	LIVING	960d278c-c87d-42dc-ad28-42e010d8f0f1	M1	N2	T3	With Tumor	16.2738	PROGRESSION	Yes	No	White	No	-2	1	Primary	Male
coadread_tcga_pan_can_atlas_2018	TCGA-A6-5664	TCGA-A6-5664-01	80	STAGE IIIC	7TH	2	31	Colorectal Adenocarcinoma	COAD	Colon Adenocarcinoma	Christiana Healthcare	672	-29426	0	NA	NA	22.0929	ALIVE OR DEAD TUMOR FREE	Not Hispanic Or Latino	8/31/11	0.0607	NA	No	C18.2	8140-03-01	C18.2	Yes	Yes	60	Yes	COAD	22.0929	LIVING	f88c0259-58ff-4bcc-a777-7705cdbd8213	MX	N2A	T4A	With Tumor	6.01637	PROGRESSION	Yes	No	Black or African American	No	26	1	Primary	Male
coadread_tcga_pan_can_atlas_2018	TCGA-A6-5665	TCGA-A6-5665-01	84	STAGE IIA	7TH	1	41	Colorectal Adenocarcinoma	COAD	Colon Adenocarcinoma	Christiana Healthcare	671	-30915	0	NA	NA	22.06	ALIVE OR DEAD TUMOR FREE	Not Hispanic Or Latino	5/20/11	0.0133	NA	No	C18.2	8140-03-01	C18.2	Yes	Yes	1858	Yes	COAD	22.06	LIVING	4c6c8d3d-e4a3-490a-9211-cfbe7e6ee25b	M0	N0	T3	Tumor Free	17.3916	PROGRESSION	Yes	No	White	No	20	1	Primary	Female
coadread_tcga_pan_can_atlas_2018	TCGA-A6-5666	TCGA-A6-5666-01	78	STAGE IIC	NA	11	29	Colorectal Adenocarcinoma	COAD	Colon Adenocarcinoma	Christiana Healthcare	995	-28514	0	16.7341	Recurred/Progressed	32.712	ALIVE OR DEAD TUMOR FREE	Not Hispanic Or Latino	5/26/11	0.2756	NA	No	C18.9	8140-03-01	C18.9	Yes	Yes	91	Yes	COAD	32.712	LIVING	25c3201a-3dd5-4edf-ad09-104e5c10663e	M0	N0	T4B	Tumor Free	16.7341	PROGRESSION	Yes	No	White	No	22	1	Primary	Male
coadread_tcga_pan_can_atlas_2018	TCGA-A6-5667	TCGA-A6-5667-01	40	STAGE IIIB	7TH	22	19	Colorectal Adenocarcinoma	COAD	Colon Adenocarcinoma	Christiana Healthcare	887	-14756	0	29.1613	DiseaseFree	29.1613	ALIVE OR DEAD TUMOR FREE	Not Hispanic Or Latino	6/27/11	0.5465	NA	No	C18.7	8140-03-01	C18.7	Yes	Yes	57	No	COAD	29.1613	LIVING	28d03569-8717-40da-8989-70baf2b18f9f	MX	N1A	T3	Tumor Free	29.1613	CENSORED	Yes	No	White	No	14	1	Primary	Female
coadread_tcga_pan_can_atlas_2018	TCGA-A6-6137	TCGA-A6-6137-01	55	STAGE IIIB	NA	8	7	Colorectal Adenocarcinoma	COAD	Colon Adenocarcinoma	Christiana Healthcare	824	-20095	0	27.0901	DiseaseFree	27.0901	ALIVE OR DEAD TUMOR FREE	Not Hispanic Or Latino	6/14/11	0.1679	NA	No	C18.2	8140-03-01	C18.2	Yes	Yes	114	No	COAD	27.0901	LIVING	326c1637-ea91-4006-b440-d38420af1ae5	M0	N1C	T3	Tumor Free	27.0901	CENSORED	Yes	No	White	No	16	1	Primary	Male
coadread_tcga_pan_can_atlas_2018	TCGA-A6-6138	TCGA-A6-6138-01	61	STAGE I	NA	9	23	Colorectal Adenocarcinoma	COAD	Colon Adenocarcinoma	Christiana Healthcare	685	-22523	0	NA	NA	22.5203	ALIVE OR DEAD TUMOR FREE	Not Hispanic Or Latino	2006-02-11	0.2186	NA	No	C18.0	8140-03-01	C18.0	Yes	Yes	99	No	COAD	22.5203	LIVING	4ad9784e-1edc-4186-9b45-4dfe0003f74b	M0	N0	T2	Tumor Free	22.5203	CENSORED	Yes	No	White	No	16	1	Primary	Male
coadread_tcga_pan_can_atlas_2018	TCGA-A6-6140	TCGA-A6-6140-01	62	STAGE IIA	NA	14	25	Colorectal Adenocarcinoma	COAD	Colon Adenocarcinoma	Christiana Healthcare	734	-22835	0	24.1312	DiseaseFree	24.1312	ALIVE OR DEAD TUMOR FREE	Not Hispanic Or Latino	6/14/11	0.2804	NA	No	C18.6	8140-03-01	C18.6	Yes	No	NA	No	COAD	24.1312	LIVING	21ddbfaa-1b21-4a2b-be2c-237dd69b20ff	M0	N0	T3	Tumor Free	24.1312	CENSORED	Yes	No	White	No	22	1	Primary	Male
coadread_tcga_pan_can_atlas_2018	TCGA-A6-6141	TCGA-A6-6141-01	31	STAGE IIA	7TH	0	11	Colorectal Adenocarcinoma	COAD	Colon Adenocarcinoma	Christiana Healthcare	255	-11391	0	NA	NA	8.38347	ALIVE OR DEAD TUMOR FREE	Not Hispanic Or Latino	6/17/11	0.0002	NA	No	C18.9	8140-03-01	C18.9	Yes	No	NA	No	COAD	8.38347	LIVING	58facedb-fcb8-4ecf-8338-2bfa4947acef	M0	N0	T3	Tumor Free	8.38347	CENSORED	Yes	No	Black or African American	No	20	1	Primary	Male
coadread_tcga_pan_can_atlas_2018	TCGA-A6-6142	TCGA-A6-6142-01	56	STAGE IVA	7TH	21	11	Colorectal Adenocarcinoma	COAD	Colon Adenocarcinoma	Christiana Healthcare	763	-20485	0	NA	NA	25.0847	ALIVE OR DEAD TUMOR FREE	Not Hispanic Or Latino	6/21/11	0.2569	NA	No	C18.7	8140-03-01	C18.7	Yes	Yes	78	Yes	COAD	25.0847	LIVING	c7c5348f-5708-45bf-b40e-1bf7c9348f60	M1A	N1A	T3	Tumor Free	21.5011	PROGRESSION	Yes	No	White	No	10	1	Primary	Female
coadread_tcga_pan_can_atlas_2018	TCGA-A6-6648	TCGA-A6-6648-01	56	STAGE IVA	7TH	20	9	Colorectal Adenocarcinoma	COAD	Colon Adenocarcinoma	Christiana Healthcare	766	-20641	0	NA	NA	25.1833	ALIVE OR DEAD TUMOR FREE	Not Hispanic Or Latino	6/16/11	0.3655	NA	No	C18.6	8140-03-01	C18.6	Yes	Yes	88	Yes	COAD	25.1833	LIVING	65056295-8fcd-4f82-a3c9-a5acd79521fe	M1A	N0	T3	Tumor Free	22.5532	PROGRESSION	Yes	No	White	No	14	1	Primary	Male
coadread_tcga_pan_can_atlas_2018	TCGA-A6-6649	TCGA-A6-6649-01	66	STAGE IIIB	NA	19	-3	Colorectal Adenocarcinoma	COAD	Colon Adenocarcinoma	Christiana Healthcare	735	-24237	0	24.1641	DiseaseFree	24.1641	ALIVE OR DEAD TUMOR FREE	Not Hispanic Or Latino	2006-09-11	0.1689	NA	No	C18.2	8140-03-01	C18.2	Yes	Yes	118	No	COAD	24.1641	LIVING	39b6ae01-c97b-4234-8a28-208fdf170432	M0	N1B	T3	Tumor Free	24.1641	CENSORED	Yes	Yes	White	No	12	1	Primary	Male
coadread_tcga_pan_can_atlas_2018	TCGA-A6-6650	TCGA-A6-6650-01	69	STAGE IIA	7TH	19	23	Colorectal Adenocarcinoma	COAD	Colon Adenocarcinoma	Christiana Healthcare	627	-25516	0	NA	NA	20.6135	ALIVE OR DEAD TUMOR FREE	Not Hispanic Or Latino	6/20/11	NA	NA	No	C18.2	8140-03-01	C18.2	Yes	No	NA	No	COAD	20.6135	LIVING	6cd8d2dd-5545-43b0-b796-ae0506d62eb8	M0	N0	T3	Tumor Free	20.6135	CENSORED	Yes	No	Black or African American	No	14	1	Primary	Female
coadread_tcga_pan_can_atlas_2018	TCGA-A6-6651	TCGA-A6-6651-01	55	STAGE IIIB	7TH	26	-3	Colorectal Adenocarcinoma	COAD	Colon Adenocarcinoma	Christiana Healthcare	662	-20110	0	NA	NA	21.7641	ALIVE OR DEAD TUMOR FREE	Not Hispanic Or Latino	2009-07-11	0.0914	NA	No	C18.9	8140-03-01	C18.9	Yes	Yes	85	No	COAD	21.7641	LIVING	0ec6ed47-db99-4273-9823-ffbde6a77091	MX	N1B	T3	Tumor Free	21.7641	CENSORED	Yes	No	White	No	16	1	Primary	Female
coadread_tcga_pan_can_atlas_2018	TCGA-A6-6652	TCGA-A6-6652-01	59	STAGE IVA	NA	13	-13	Colorectal Adenocarcinoma	COAD	Colon Adenocarcinoma	Christiana Healthcare	751	-21638	0	NA	NA	24.6901	ALIVE OR DEAD TUMOR FREE	Not Hispanic Or Latino	6/15/11	0.3395	NA	No	C18.7	8140-03-01	C18.7	Yes	Yes	76	No	COAD	24.6901	LIVING	96ac1f4b-79b0-4517-8caf-fc05abcaaf4f	M1	N0	T3	With Tumor	24.6901	CENSORED	Yes	No	Black or African American	No	0	1	Primary	Male
coadread_tcga_pan_can_atlas_2018	TCGA-A6-6653	TCGA-A6-6653-01	82	STAGE I	7TH	1	37	Colorectal Adenocarcinoma	COAD	Colon Adenocarcinoma	Christiana Healthcare	742	-29996	0	24.3943	DiseaseFree	24.3943	ALIVE OR DEAD TUMOR FREE	Not Hispanic Or Latino	2006-10-11	0.0132	NA	No	C18.9	8140-03-01	C18.9	Yes	Yes	1067	NA	COAD	24.3943	LIVING	68801d41-535f-4b38-989b-ef4fe5f00039	M0	N0	T2	Tumor Free	24.3943	CENSORED	Yes	No	White	No	24	1	Primary	Male
coadread_tcga_pan_can_atlas_2018	TCGA-A6-6654	TCGA-A6-6654-01	65	STAGE IIIB	7TH	26	11	Colorectal Adenocarcinoma	COAD	Colon Adenocarcinoma	Christiana Healthcare	726	-23953	0	23.8682	DiseaseFree	23.8682	ALIVE OR DEAD TUMOR FREE	Not Hispanic Or Latino	8/16/11	0.1377	NA	No	C18.9	8140-03-01	C18.9	Yes	Yes	170	No	COAD	23.8682	LIVING	81e7cca8-2d71-4446-9692-872c2fe68d0a	M0	N1	T3	Tumor Free	23.8682	CENSORED	Yes	No	White	No	20	1	Primary	Female
coadread_tcga_pan_can_atlas_2018	TCGA-A6-6782	TCGA-A6-6782-01	82	STAGE IIB	7TH	11	15	Colorectal Adenocarcinoma	COAD	Colon Adenocarcinoma	Christiana Healthcare	617	-30012	0	20.2847	DiseaseFree	20.2847	ALIVE OR DEAD TUMOR FREE	Not Hispanic Or Latino	2009-06-11	0.2152	NA	No	C18.2	8140-03-01	C18.2	Yes	Yes	126	No	COAD	20.2847	LIVING	3eb37b12-b8b4-40a3-bd8b-f89fc39c05fa	MX	N0	T4A	Tumor Free	20.2847	CENSORED	Yes	No	White	No	12	1	Primary	Male
coadread_tcga_pan_can_atlas_2018	TCGA-A6-A567	TCGA-A6-A567-01	56	STAGE IV	6TH	14	5	Colorectal Adenocarcinoma	COAD	Colon Adenocarcinoma	Christiana Healthcare	NA	-20493	0	NA	NA	61.8404	DEAD WITH TUMOR	NA	4/18/13	0.308	NA	No	C18.7	8140-03-01	C18.7	Yes	Yes	52	Yes	COAD	61.8404	DECEASED	857A5889-19E7-4208-8362-F1377C408037	M1	N1	T3	With Tumor	20.1203	PROGRESSION	Yes	No	Black or African American	No	2	1	Primary	Male
coadread_tcga_pan_can_atlas_2018	TCGA-A6-A56B	TCGA-A6-A56B-01	57	STAGE IIIB	6TH	11	13	Colorectal Adenocarcinoma	COAD	Colon Adenocarcinoma	Christiana Healthcare	1595	-20903	0	55.1665	Recurred/Progressed	56.2514	ALIVE OR DEAD TUMOR FREE	Not Hispanic Or Latino	2004-10-13	0.4576	NA	No	C18.7	8140-03-01	C18.7	Yes	Yes	84	Yes	COAD	56.2514	DECEASED	74A0264D-1D31-430D-9A88-E7334C8AA96C	M0	N1	T3	Tumor Free	55.1665	PROGRESSION	Yes	No	Black or African American	No	6	1	Primary	Male
coadread_tcga_pan_can_atlas_2018	TCGA-A6-A5ZU	TCGA-A6-A5ZU-01	59	STAGE IIIB	7TH	NA	3	Colorectal Adenocarcinoma	COAD	Colon Adenocarcinoma	Christiana Healthcare	293	-21554	0	9.63277	DiseaseFree	9.63277	ALIVE OR DEAD TUMOR FREE	Not Hispanic Or Latino	5/15/13	0.4935	NA	No	C18.4	8140-03-01	C18.4	Yes	No	NA	No	COAD	9.63277	LIVING	4881A390-C4E4-48B4-AE66-140C64A87614	M0	N1	T3	Tumor Free	9.63277	CENSORED	Yes	No	Black or African American	No	-6	1	Primary	Male
coadread_tcga_pan_can_atlas_2018	TCGA-AA-3488	TCGA-AA-3488-01	58	STAGE IV	5TH	22	NA	Colorectal Adenocarcinoma	COAD	Colon Adenocarcinoma	Indivumed	NA	-21519	0	NA	NA	5.03008	DEAD WITH TUMOR	NA	5/18/10	0.5933	NA	No	C19	8140-03-01	C19.9	Yes	No	NA	NA	COAD	5.03008	DECEASED	6e9e0c2f-2ddb-40f1-8e8c-618119e62ec1	M1	N2	T3	With Tumor	5.03008	PROGRESSION	Yes	No	NA	NA	NA	1	Primary	Male
coadread_tcga_pan_can_atlas_2018	TCGA-AA-3489	TCGA-AA-3489-01	75	STAGE II	5TH	9	5	Colorectal Adenocarcinoma	COAD	Colon Adenocarcinoma	Indivumed	31	-27606	0	NA	NA	7.03554	DEAD WITH TUMOR	NA	5/18/10	0.091	NA	No	C18.9	8140-03-01	C18.9	Yes	Yes	109	NA	COAD	7.03554	DECEASED	b95720b1-aa00-4c6a-b202-3350d035829f	M0	N0	T3	With Tumor	7.03554	PROGRESSION	Yes	No	NA	No	16	1	Primary	Male
coadread_tcga_pan_can_atlas_2018	TCGA-AA-3492	TCGA-AA-3492-01	90	STAGE II	5TH	0	25	Colorectal Adenocarcinoma	COAD	Colon Adenocarcinoma	Indivumed	0	-32871	0	NA	NA	3.02462	ALIVE OR DEAD TUMOR FREE	NA	5/18/10	0.0047	NA	No	C18.2	8140-03-01	C18.2	Yes	Yes	2014	No	COAD	3.02462	DECEASED	85e95dda-6198-464a-9187-fd0832bebb72	M0	N0	T3	With Tumor	3.02462	CENSORED	Yes	No	NA	No	14	1	Primary	Female
coadread_tcga_pan_can_atlas_2018	TCGA-AA-3494	TCGA-AA-3494-01	55	STAGE IV	5TH	18	NA	Colorectal Adenocarcinoma	COAD	Colon Adenocarcinoma	Indivumed	31	-20089	0	NA	NA	1.01917	ALIVE OR DEAD TUMOR FREE	NA	5/18/10	0.4035	NA	No	C18.9	8140-03-01	C18.9	Yes	No	NA	NA	COAD	1.01917	LIVING	67ba29e7-f294-4dcd-9630-ad768c22c588	M1	N0	T3	With Tumor	1.01917	CENSORED	Yes	No	NA	NA	NA	1	Primary	Male
coadread_tcga_pan_can_atlas_2018	TCGA-AA-3495	TCGA-AA-3495-01	79	STAGE I	5TH	11	33	Colorectal Adenocarcinoma	COAD	Colon Adenocarcinoma	Indivumed	1127	-28886	0	37.0516	DiseaseFree	37.0516	ALIVE OR DEAD TUMOR FREE	NA	5/18/10	0.2107	NA	No	C18.2	8140-03-01	C18.2	Yes	No	NA	No	COAD	37.0516	LIVING	15b987ba-77ab-477b-a54a-65ec5c7c399e	M0	N0	T2	With Tumor	37.0516	CENSORED	Yes	No	NA	No	20	1	Primary	Male
coadread_tcga_pan_can_atlas_2018	TCGA-AA-3496	TCGA-AA-3496-01	83	STAGE II	5TH	12	-3	Colorectal Adenocarcinoma	COAD	Colon Adenocarcinoma	Indivumed	31	-30438	0	NA	NA	1.01917	ALIVE OR DEAD TUMOR FREE	NA	5/18/10	0.3153	NA	No	C18.2	8140-03-01	C18.2	Yes	Yes	145	NA	COAD	1.01917	LIVING	639e1050-088a-48fe-a0ef-4a01a3468cac	M0	N0	T3	With Tumor	1.01917	CENSORED	Yes	Yes	NA	NA	8	1	Primary	Female
coadread_tcga_pan_can_atlas_2018	TCGA-AA-3502	TCGA-AA-3502-01	73	STAGE I	5TH	5	13	Colorectal Adenocarcinoma	COAD	Colon Adenocarcinoma	Indivumed	1065	-26724	0	35.0133	DiseaseFree	35.0133	ALIVE OR DEAD TUMOR FREE	NA	5/18/10	0.1218	NA	No	C18.9	8140-03-01	C18.9	Yes	Yes	167	NA	COAD	35.0133	LIVING	8368d745-c74d-4236-ba75-16ca7aaeb3ca	M0	N0	T2	With Tumor	35.0133	CENSORED	Yes	No	NA	No	12	1	Primary	Male
coadread_tcga_pan_can_atlas_2018	TCGA-AA-3506	TCGA-AA-3506-01	77	STAGE I	5TH	9	25	Colorectal Adenocarcinoma	COAD	Colon Adenocarcinoma	Indivumed	1765	-28275	0	NA	NA	58.0268	ALIVE OR DEAD TUMOR FREE	NA	5/18/10	0.1853	NA	No	C18.9	8140-03-01	C18.9	Yes	Yes	138	NA	COAD	58.0268	LIVING	28033279-cc74-4775-afdf-2497f6ddb55c	M0	N0	T2	With Tumor	58.0268	CENSORED	Yes	Yes	NA	No	18	1	Primary	Male
coadread_tcga_pan_can_atlas_2018	TCGA-AA-3510	TCGA-AA-3510-01	70	STAGE II	5TH	0	NA	Colorectal Adenocarcinoma	COAD	Colon Adenocarcinoma	Indivumed	1946	-25902	0	63.9774	DiseaseFree	63.9774	ALIVE OR DEAD TUMOR FREE	NA	5/18/10	0.0002	NA	No	C18.2	8140-03-01	C18.2	Yes	Yes	3073	No	COAD	63.9774	LIVING	35c295c2-37d1-44b2-87a3-1039645e5bae	M0	N0	T3	With Tumor	63.9774	CENSORED	Yes	No	NA	No	NA	1	Primary	Male
coadread_tcga_pan_can_atlas_2018	TCGA-AA-3511	TCGA-AA-3511-01	64	STAGE II	5TH	19	15	Colorectal Adenocarcinoma	COAD	Colon Adenocarcinoma	Indivumed	212	-23407	0	1.9397	Recurred/Progressed	6.96979	ALIVE OR DEAD TUMOR FREE	NA	5/18/10	0.3049	NA	No	C18.9	8140-03-01	C18.9	Yes	Yes	123	Yes	COAD	6.96979	LIVING	93edb105-5dc9-4a4a-9fca-c91f0161fcc7	M0	N0	T4	NA	1.9397	PROGRESSION	Yes	No	NA	No	10	1	Primary	Male
coadread_tcga_pan_can_atlas_2018	TCGA-AA-3514	TCGA-AA-3514-01	81	STAGE I	6TH	4	NA	Colorectal Adenocarcinoma	COAD	Colon Adenocarcinoma	Indivumed	31	-29738	0	NA	NA	1.01917	ALIVE OR DEAD TUMOR FREE	NA	5/18/10	0.0782	NA	No	C18.9	8140-03-01	C18.9	Yes	No	31	NA	COAD	1.01917	LIVING	ddf69ed9-4c53-48b8-9f01-495bd60c3425	M0	N0	T2	With Tumor	1.01917	CENSORED	Yes	No	NA	No	NA	1	Primary	Female
coadread_tcga_pan_can_atlas_2018	TCGA-AA-3517	TCGA-AA-3517-01	60	STAGE IIA	6TH	21	NA	Colorectal Adenocarcinoma	COAD	Colon Adenocarcinoma	Indivumed	1186	-22099	0	26.9915	Recurred/Progressed	38.9914	ALIVE OR DEAD TUMOR FREE	NA	5/18/10	0.371	NA	No	C18.9	8140-03-01	C18.9	Yes	No	11	Yes	COAD	38.9914	LIVING	c4d74653-d26b-4e51-aee0-82ee3d42f883	M0	N0	T3	With Tumor	26.9915	PROGRESSION	Yes	No	NA	No	NA	1	Primary	Male
coadread_tcga_pan_can_atlas_2018	TCGA-AA-3518	TCGA-AA-3518-01	81	STAGE IIA	6TH	0	NA	Colorectal Adenocarcinoma	COAD	Colon Adenocarcinoma	Indivumed	31	-29769	0	NA	NA	1.01917	ALIVE OR DEAD TUMOR FREE	NA	5/18/10	0.0026	NA	No	C18.0	8140-03-01	C18.0	Yes	No	NA	NA	COAD	1.01917	LIVING	c5c4a0a5-900d-483d-9282-475654d63265	M0	N0	T3	With Tumor	1.01917	CENSORED	Yes	No	NA	NA	NA	1	Primary	Female
coadread_tcga_pan_can_atlas_2018	TCGA-AA-3519	TCGA-AA-3519-01	63	STAGE III	5TH	16	NA	Colorectal Adenocarcinoma	COAD	Colon Adenocarcinoma	Indivumed	276	-23131	0	9.07387	DiseaseFree	9.07387	ALIVE OR DEAD TUMOR FREE	NA	5/18/10	0.3694	NA	No	C18.9	8140-03-01	C18.9	Yes	No	21	No	COAD	9.07387	LIVING	09942e9f-c178-44bc-9cd9-f5bfa350b23f	M0	N1	T3	NA	9.07387	CENSORED	Yes	No	NA	No	NA	1	Primary	Male
coadread_tcga_pan_can_atlas_2018	TCGA-AA-3520	TCGA-AA-3520-01	86	STAGE II	5TH	8	NA	Colorectal Adenocarcinoma	COAD	Colon Adenocarcinoma	Indivumed	731	-31531	0	NA	NA	24.0326	ALIVE OR DEAD TUMOR FREE	NA	5/18/10	0.1899	NA	No	C18.2	8140-03-01	C18.2	Yes	No	20	NA	COAD	24.0326	LIVING	5f1399ef-8100-49e7-806f-9f532e55c0ba	M0	N0	T3	With Tumor	24.0326	CENSORED	Yes	Yes	NA	No	NA	1	Primary	Female
coadread_tcga_pan_can_atlas_2018	TCGA-AA-3521	TCGA-AA-3521-01	87	STAGE II	5TH	30	NA	Colorectal Adenocarcinoma	COAD	Colon Adenocarcinoma	Indivumed	NA	-31805	0	NA	NA	NA	ALIVE OR DEAD TUMOR FREE	NA	5/18/10	0.2428	NA	No	C18.7	8140-03-01	C18.7	Yes	No	17	NA	COAD	NA	LIVING	ad440651-a2de-4bb1-90da-1e5e8975ab59	M0	N0	T3	With Tumor	NA	CENSORED	Yes	Yes	NA	NA	NA	1	Primary	Male
coadread_tcga_pan_can_atlas_2018	TCGA-AA-3522	TCGA-AA-3522-01	67	STAGE IIA	6TH	9	NA	Colorectal Adenocarcinoma	COAD	Colon Adenocarcinoma	Indivumed	1127	-24653	0	37.0516	DiseaseFree	37.0516	ALIVE OR DEAD TUMOR FREE	NA	5/18/10	0.2992	NA	No	C18.2	8140-03-01	C18.2	Yes	No	15	No	COAD	37.0516	LIVING	d7ba64d7-b4e5-488d-9f28-bcb7bf3c0f35	M0	N0	T3	With Tumor	37.0516	CENSORED	Yes	Yes	NA	No	NA	1	Primary	Male
coadread_tcga_pan_can_atlas_2018	TCGA-AA-3524	TCGA-AA-3524-01	85	STAGE II	5TH	7	NA	Colorectal Adenocarcinoma	COAD	Colon Adenocarcinoma	Indivumed	1096	-31197	0	36.0325	DiseaseFree	36.0325	ALIVE OR DEAD TUMOR FREE	NA	5/18/10	0.1879	NA	No	C18.7	8140-03-01	C18.7	Yes	No	18	No	COAD	36.0325	LIVING	03efbc94-a43d-4db0-9377-e397348430a6	M0	N0	T3	With Tumor	36.0325	CENSORED	Yes	Yes	NA	No	NA	1	Primary	Male
coadread_tcga_pan_can_atlas_2018	TCGA-AA-3525	TCGA-AA-3525-01	90	STAGE IIIB	6TH	0	NA	Colorectal Adenocarcinoma	COAD	Colon Adenocarcinoma	Indivumed	245	-32871	0	NA	NA	8.05471	ALIVE OR DEAD TUMOR FREE	NA	5/18/10	0.0018	NA	No	C18.2	8140-03-01	C18.2	Yes	No	NA	No	COAD	8.05471	LIVING	b107565b-7558-4745-952b-689178367e1c	M0	N1	T3	With Tumor	8.05471	CENSORED	Yes	Yes	NA	No	NA	1	Primary	Male
coadread_tcga_pan_can_atlas_2018	TCGA-AA-3526	TCGA-AA-3526-01	57	STAGE I	6TH	5	39	Colorectal Adenocarcinoma	COAD	Colon Adenocarcinoma	Indivumed	580	-21123	0	19.0683	DiseaseFree	19.0683	ALIVE OR DEAD TUMOR FREE	NA	5/18/10	0.1245	NA	No	C18.7	8140-03-01	C18.7	Yes	No	25	No	COAD	19.0683	LIVING	88e64f45-adc4-4223-9838-4d7d45b8f0c0	M0	N0	T2	With Tumor	19.0683	CENSORED	Yes	No	NA	No	26	1	Primary	Male
coadread_tcga_pan_can_atlas_2018	TCGA-AA-3527	TCGA-AA-3527-01	90	STAGE IIA	6TH	3	NA	Colorectal Adenocarcinoma	COAD	Colon Adenocarcinoma	Indivumed	0	-32871	0	NA	NA	0	ALIVE OR DEAD TUMOR FREE	NA	5/18/10	0.0639	NA	No	C18.2	8140-03-01	C18.2	Yes	No	22	NA	COAD	0	LIVING	269e8ca8-722d-449b-ace1-6545bd72bdd6	M0	N0	T3	With Tumor	0	CENSORED	Yes	Yes	NA	NA	NA	1	Primary	Female
coadread_tcga_pan_can_atlas_2018	TCGA-AA-3529	TCGA-AA-3529-01	78	STAGE IIIC	6TH	7	NA	Colorectal Adenocarcinoma	COAD	Colon Adenocarcinoma	Indivumed	NA	-28609	0	NA	NA	0	DEAD WITH TUMOR	NA	5/18/10	0.1815	NA	No	C18.7	8140-03-01	C18.7	Yes	No	10	NA	COAD	0	DECEASED	bfb07784-693b-4c25-874e-4ad6e04a5d46	M0	N2	T3	With Tumor	0	PROGRESSION	Yes	No	NA	NA	NA	1	Primary	Female
coadread_tcga_pan_can_atlas_2018	TCGA-AA-3530	TCGA-AA-3530-01	80	STAGE I	6TH	6	NA	Colorectal Adenocarcinoma	COAD	Colon Adenocarcinoma	Indivumed	580	-29402	0	19.0683	DiseaseFree	19.0683	ALIVE OR DEAD TUMOR FREE	NA	5/18/10	0.1065	NA	No	C18.2	8140-03-01	C18.2	Yes	No	85	No	COAD	19.0683	LIVING	1ad0b9b9-7ded-4281-b114-9dcc6138c037	M0	N0	T2	With Tumor	19.0683	CENSORED	Yes	Yes	NA	No	NA	1	Primary	Male
coadread_tcga_pan_can_atlas_2018	TCGA-AA-3531	TCGA-AA-3531-01	75	STAGE IIA	6TH	6	NA	Colorectal Adenocarcinoma	COAD	Colon Adenocarcinoma	Indivumed	1035	-27514	0	34.027	DiseaseFree	34.027	ALIVE OR DEAD TUMOR FREE	NA	5/18/10	0.2786	NA	No	C18.7	8140-03-01	C18.7	Yes	No	18	No	COAD	34.027	LIVING	401a37f3-6630-4400-a811-a262351e37de	M0	N0	T3	With Tumor	34.027	CENSORED	Yes	Yes	NA	No	NA	1	Primary	Female
coadread_tcga_pan_can_atlas_2018	TCGA-AA-3532	TCGA-AA-3532-01	63	STAGE IIA	6TH	30	NA	Colorectal Adenocarcinoma	COAD	Colon Adenocarcinoma	Indivumed	882	-23133	0	NA	NA	28.9969	ALIVE OR DEAD TUMOR FREE	NA	5/18/10	0.3778	NA	No	C18.9	8140-03-01	C18.9	Yes	No	21	NA	COAD	28.9969	LIVING	aa85d9e8-caa6-422c-95ce-780e4ac2a5e4	M0	N0	T3	With Tumor	28.9969	CENSORED	Yes	No	NA	No	NA	1	Primary	Male
coadread_tcga_pan_can_atlas_2018	TCGA-AA-3534	TCGA-AA-3534-01	78	STAGE IIA	6TH	16	NA	Colorectal Adenocarcinoma	COAD	Colon Adenocarcinoma	Indivumed	882	-28489	0	28.9969	DiseaseFree	28.9969	ALIVE OR DEAD TUMOR FREE	NA	5/18/10	0.7359	NA	No	C18.2	8140-03-01	C18.2	Yes	No	20	No	COAD	28.9969	LIVING	df228c56-89ac-4122-93b3-6c0740c4ec09	M0	N0	T3	With Tumor	28.9969	CENSORED	Yes	No	NA	No	NA	1	Primary	Female
coadread_tcga_pan_can_atlas_2018	TCGA-AA-3538	TCGA-AA-3538-01	54	STAGE I	6TH	10	NA	Colorectal Adenocarcinoma	COAD	Colon Adenocarcinoma	Indivumed	791	-19752	0	26.0052	DiseaseFree	26.0052	ALIVE OR DEAD TUMOR FREE	NA	5/18/10	0.338	NA	No	C18.7	8140-03-01	C18.7	Yes	No	15	No	COAD	26.0052	LIVING	c594196e-49ef-4195-a6b6-4ef4a1d9ec15	M0	N0	T2	With Tumor	26.0052	CENSORED	Yes	No	NA	No	NA	1	Primary	Female
coadread_tcga_pan_can_atlas_2018	TCGA-AA-3542	TCGA-AA-3542-01	69	STAGE IIIC	6TH	22	NA	Colorectal Adenocarcinoma	COAD	Colon Adenocarcinoma	Indivumed	395	-25324	0	12.9862	DiseaseFree	12.9862	ALIVE OR DEAD TUMOR FREE	NA	5/18/10	0.5186	NA	No	C18.7	8140-03-01	C18.7	Yes	No	NA	No	COAD	12.9862	LIVING	9dcb4e16-b582-4cd0-87cf-04f480ec2cec	M0	N2	T3	With Tumor	12.9862	CENSORED	Yes	No	NA	No	NA	1	Primary	Male
coadread_tcga_pan_can_atlas_2018	TCGA-AA-3544	TCGA-AA-3544-01	68	STAGE I	6TH	12	NA	Colorectal Adenocarcinoma	COAD	Colon Adenocarcinoma	Indivumed	426	-24959	0	14.0053	DiseaseFree	14.0053	ALIVE OR DEAD TUMOR FREE	NA	5/18/10	0.3123	NA	No	C18.9	8140-03-01	C18.9	Yes	No	19	No	COAD	14.0053	LIVING	e831369c-78c0-4c75-9cf3-f46ed669312e	M0	N0	T2	With Tumor	14.0053	CENSORED	Yes	No	NA	No	NA	1	Primary	Male
coadread_tcga_pan_can_atlas_2018	TCGA-AA-3548	TCGA-AA-3548-01	71	STAGE IIIC	6TH	14	NA	Colorectal Adenocarcinoma	COAD	Colon Adenocarcinoma	Indivumed	1034	-26175	0	33.9941	DiseaseFree	33.9941	ALIVE OR DEAD TUMOR FREE	NA	5/18/10	0.2886	NA	No	C18.9	8140-03-01	C18.9	Yes	No	18	No	COAD	33.9941	LIVING	2dced66c-1f0d-4039-a5e5-54cca77c16e9	M0	N2	T3	With Tumor	33.9941	CENSORED	Yes	No	NA	No	NA	1	Primary	Female
coadread_tcga_pan_can_atlas_2018	TCGA-AA-3549	TCGA-AA-3549-01	69	STAGE I	6TH	8	NA	Colorectal Adenocarcinoma	COAD	Colon Adenocarcinoma	Indivumed	639	-25415	0	21.008	DiseaseFree	21.008	ALIVE OR DEAD TUMOR FREE	NA	5/18/10	0.2247	NA	No	C18.9	8140-03-01	C18.9	Yes	No	18	No	COAD	21.008	LIVING	e6ec5a68-7555-4f26-bd7e-9cdb4c5f7004	M0	N0	T2	With Tumor	21.008	CENSORED	Yes	No	NA	Yes	NA	1	Primary	Male
coadread_tcga_pan_can_atlas_2018	TCGA-AA-3552	TCGA-AA-3552-01	85	STAGE IIIC	6TH	25	NA	Colorectal Adenocarcinoma	COAD	Colon Adenocarcinoma	Indivumed	0	-31290	0	4.01091	Recurred/Progressed	13.019	ALIVE OR DEAD TUMOR FREE	NA	5/18/10	0.4467	NA	No	C18.0	8140-03-01	C18.0	Yes	No	NA	Yes	COAD	13.019	DECEASED	265d7b06-65fe-42c5-ad21-e6b160e94718	M0	N2	T3	With Tumor	4.01091	PROGRESSION	Yes	Yes	NA	No	NA	1	Primary	Male
coadread_tcga_pan_can_atlas_2018	TCGA-AA-3553	TCGA-AA-3553-01	61	STAGE I	6TH	22	NA	Colorectal Adenocarcinoma	COAD	Colon Adenocarcinoma	Indivumed	730	-22524	0	23.9997	DiseaseFree	23.9997	ALIVE OR DEAD TUMOR FREE	NA	5/18/10	0.4086	NA	No	C18.9	8140-03-01	C18.9	Yes	No	NA	No	COAD	23.9997	LIVING	d181c72b-843c-4b2d-b014-2a6dd1c3c1ec	M0	N0	T2	With Tumor	23.9997	CENSORED	Yes	No	NA	No	NA	1	Primary	Female
coadread_tcga_pan_can_atlas_2018	TCGA-AA-3558	TCGA-AA-3558-01	70	STAGE I	6TH	7	NA	Colorectal Adenocarcinoma	COAD	Colon Adenocarcinoma	Indivumed	638	-25752	0	3.02462	Recurred/Progressed	20.9751	ALIVE OR DEAD TUMOR FREE	NA	5/18/10	0.1554	NA	No	C18.7	8140-03-01	C18.7	Yes	No	16	Yes	COAD	20.9751	LIVING	a56d528b-238a-4556-92c8-7645304a2da0	M0	N0	T2	With Tumor	3.02462	PROGRESSION	Yes	No	NA	No	NA	1	Primary	Male
coadread_tcga_pan_can_atlas_2018	TCGA-AA-3560	TCGA-AA-3560-01	72	STAGE IIIC	6TH	12	NA	Colorectal Adenocarcinoma	COAD	Colon Adenocarcinoma	Indivumed	608	-26359	0	19.9888	DiseaseFree	19.9888	ALIVE OR DEAD TUMOR FREE	NA	5/18/10	0.4374	NA	No	C18.7	8140-03-01	C18.7	Yes	No	19	No	COAD	19.9888	LIVING	2d02bd7a-5beb-4e43-9ccb-18d89c9d5ca2	M0	N2	T3	With Tumor	19.9888	CENSORED	Yes	Yes	NA	No	NA	1	Primary	Female
coadread_tcga_pan_can_atlas_2018	TCGA-AA-3561	TCGA-AA-3561-01	72	STAGE IIA	6TH	9	NA	Colorectal Adenocarcinoma	COAD	Colon Adenocarcinoma	Indivumed	424	-26420	0	13.9396	DiseaseFree	13.9396	ALIVE OR DEAD TUMOR FREE	NA	5/18/10	0.2301	NA	No	C18.9	8140-03-01	C18.9	Yes	No	17	No	COAD	13.9396	LIVING	01ad5016-f691-4bca-82a0-910429d8d25b	M0	N0	T3	With Tumor	13.9396	CENSORED	Yes	No	NA	No	NA	1	Primary	Male
coadread_tcga_pan_can_atlas_2018	TCGA-AA-3655	TCGA-AA-3655-01	68	STAGE II	5TH	5	25	Colorectal Adenocarcinoma	COAD	Colon Adenocarcinoma	Indivumed	1856	-24896	0	61.0185	DiseaseFree	61.0185	ALIVE OR DEAD TUMOR FREE	NA	5/18/10	0.1393	NA	No	C18.7	8140-03-01	C18.7	Yes	Yes	75	No	COAD	61.0185	LIVING	31a3877d-3e82-450e-811f-3448b06f3950	M0	N0	T3	With Tumor	61.0185	CENSORED	Yes	No	NA	No	14	1	Primary	Male
coadread_tcga_pan_can_atlas_2018	TCGA-AA-3660	TCGA-AA-3660-01	51	STAGE II	5TH	15	27	Colorectal Adenocarcinoma	COAD	Colon Adenocarcinoma	Indivumed	2375	-18932	0	78.0813	DiseaseFree	78.0813	ALIVE OR DEAD TUMOR FREE	NA	5/18/10	0.3384	NA	No	C18.9	8140-03-01	C18.9	Yes	Yes	131	No	COAD	78.0813	LIVING	f9b5e6a5-c2da-4a0d-9251-bb6f557b7b58	M0	N0	T3	With Tumor	78.0813	CENSORED	Yes	No	NA	No	16	1	Primary	Female
coadread_tcga_pan_can_atlas_2018	TCGA-AA-3663	TCGA-AA-3663-01	42	STAGE II	5TH	4	33	Colorectal Adenocarcinoma	COAD	Colon Adenocarcinoma	Indivumed	212	-15675	0	6.96979	DiseaseFree	6.96979	ALIVE OR DEAD TUMOR FREE	NA	5/18/10	0.0983	NA	No	C18.0	8140-03-01	C18.0	Yes	Yes	1937	No	COAD	6.96979	LIVING	c21d2c68-920f-4526-b754-286579c049f3	M0	N0	T3	With Tumor	6.96979	CENSORED	Yes	No	NA	No	18	1	Primary	Male
coadread_tcga_pan_can_atlas_2018	TCGA-AA-3664	TCGA-AA-3664-01	74	STAGE II	5TH	4	NA	Colorectal Adenocarcinoma	COAD	Colon Adenocarcinoma	Indivumed	1643	-27363	0	NA	NA	54.0158	ALIVE OR DEAD TUMOR FREE	NA	5/18/10	0.2556	NA	No	C18.2	8140-03-01	C18.2	Yes	Yes	145	NA	COAD	54.0158	LIVING	a06c09a8-0951-49f4-a765-5147bbcae109	M0	N0	T3	With Tumor	54.0158	CENSORED	Yes	No	NA	No	NA	1	Primary	Female
coadread_tcga_pan_can_atlas_2018	TCGA-AA-3666	TCGA-AA-3666-01	68	STAGE III	5TH	24	NA	Colorectal Adenocarcinoma	COAD	Colon Adenocarcinoma	Indivumed	NA	-25020	0	NA	NA	2.00546	DEAD WITH TUMOR	NA	5/18/10	0.5738	NA	No	C18.9	8140-03-01	C18.9	Yes	Yes	169	NA	COAD	2.00546	DECEASED	a512701f-88bb-4b05-8c94-fd285b9dd13e	M0	N1	T3	With Tumor	2.00546	PROGRESSION	Yes	No	NA	NA	NA	1	Primary	Male
coadread_tcga_pan_can_atlas_2018	TCGA-AA-3667	TCGA-AA-3667-01	36	STAGE I	5TH	12	NA	Colorectal Adenocarcinoma	COAD	Colon Adenocarcinoma	Indivumed	426	-13302	0	14.0053	DiseaseFree	14.0053	ALIVE OR DEAD TUMOR FREE	NA	5/18/10	0.2932	NA	No	C18.9	8140-03-01	C18.9	Yes	Yes	71	No	COAD	14.0053	LIVING	d651f9ba-8746-46c4-852c-6c2992c7d10e	M0	N0	T2	With Tumor	14.0053	CENSORED	Yes	No	NA	No	NA	1	Primary	Female
coadread_tcga_pan_can_atlas_2018	TCGA-AA-3673	TCGA-AA-3673-01	53	STAGE II	5TH	11	NA	Colorectal Adenocarcinoma	COAD	Colon Adenocarcinoma	Indivumed	1522	-19509	0	50.0378	DiseaseFree	50.0378	ALIVE OR DEAD TUMOR FREE	NA	5/18/10	0.2291	NA	No	C18.4	8140-03-01	C18.4	Yes	Yes	71	No	COAD	50.0378	LIVING	628408ce-0691-4e0b-b4c7-aca9a0d73bb0	M0	N0	T3	With Tumor	50.0378	CENSORED	No	No	NA	No	NA	1	Primary	Female
coadread_tcga_pan_can_atlas_2018	TCGA-AA-3675	TCGA-AA-3675-01	84	STAGE II	5TH	3	29	Colorectal Adenocarcinoma	COAD	Colon Adenocarcinoma	Indivumed	1431	-30801	0	47.0461	DiseaseFree	47.0461	ALIVE OR DEAD TUMOR FREE	NA	5/18/10	0.0556	NA	No	C18.2	8140-03-01	C18.2	Yes	No	76	No	COAD	47.0461	LIVING	41658cf8-0de1-4a97-bb60-0f0107c84e00	M0	N0	T3	With Tumor	47.0461	CENSORED	Yes	No	NA	No	20	1	Primary	Male
coadread_tcga_pan_can_atlas_2018	TCGA-AA-3678	TCGA-AA-3678-01	60	STAGE III	5TH	9	NA	Colorectal Adenocarcinoma	COAD	Colon Adenocarcinoma	Indivumed	1430	-22219	0	47.0132	DiseaseFree	47.0132	ALIVE OR DEAD TUMOR FREE	NA	5/18/10	0.2924	NA	No	C18.7	8140-03-01	C18.7	Yes	Yes	66	No	COAD	47.0132	LIVING	c616f95f-4ea1-4019-8c17-041878085c88	M0	N1	T2	With Tumor	47.0132	CENSORED	Yes	No	NA	No	NA	1	Primary	Female
coadread_tcga_pan_can_atlas_2018	TCGA-AA-3679	TCGA-AA-3679-01	59	STAGE IV	6TH	16	NA	Colorectal Adenocarcinoma	COAD	Colon Adenocarcinoma	Indivumed	457	-21611	0	NA	NA	15.0245	ALIVE OR DEAD TUMOR FREE	NA	5/18/10	0.5643	NA	No	C18.9	8140-03-01	C18.9	Yes	Yes	60	No	COAD	15.0245	LIVING	d17a2ab0-faef-40de-a87d-1291868b200d	M1	N2	T3	With Tumor	15.0245	CENSORED	Yes	No	NA	No	NA	1	Primary	Male
coadread_tcga_pan_can_atlas_2018	TCGA-AA-3680	TCGA-AA-3680-01	67	STAGE IV	6TH	2	NA	Colorectal Adenocarcinoma	COAD	Colon Adenocarcinoma	Indivumed	0	-24655	0	NA	NA	11.0136	DEAD WITH TUMOR	NA	5/18/10	0.1345	NA	No	C18.0	8140-03-01	C18.0	Yes	Yes	104	No	COAD	11.0136	DECEASED	f3b9defb-88ed-4c95-9feb-7197d869676c	M1	N2	T4	With Tumor	11.0136	PROGRESSION	Yes	No	NA	No	NA	1	Primary	Female
coadread_tcga_pan_can_atlas_2018	TCGA-AA-3681	TCGA-AA-3681-01	77	STAGE III	5TH	13	NA	Colorectal Adenocarcinoma	COAD	Colon Adenocarcinoma	Indivumed	182	-28399	0	5.9835	DiseaseFree	5.9835	ALIVE OR DEAD TUMOR FREE	NA	5/18/10	0.3097	NA	No	C18.0	8140-03-01	C18.0	Yes	Yes	100	No	COAD	5.9835	LIVING	abb0d53f-f74e-45dc-8fbb-40863016f3c6	M0	N1	T3	NA	5.9835	CENSORED	Yes	No	NA	No	NA	1	Primary	Female
coadread_tcga_pan_can_atlas_2018	TCGA-AA-3685	TCGA-AA-3685-01	69	STAGE II	5TH	26	27	Colorectal Adenocarcinoma	COAD	Colon Adenocarcinoma	Indivumed	1127	-25506	0	37.0516	DiseaseFree	37.0516	ALIVE OR DEAD TUMOR FREE	NA	5/18/10	0.5316	NA	No	C18.9	8140-03-01	C18.9	Yes	Yes	82	No	COAD	37.0516	LIVING	dca004bf-9c14-45a1-b186-ab3759f6c7fe	M0	N0	T3	With Tumor	37.0516	CENSORED	Yes	No	NA	No	18	1	Primary	Male
coadread_tcga_pan_can_atlas_2018	TCGA-AA-3688	TCGA-AA-3688-01	80	STAGE IV	6TH	16	NA	Colorectal Adenocarcinoma	COAD	Colon Adenocarcinoma	Indivumed	578	-29220	0	NA	NA	19.0025	ALIVE OR DEAD TUMOR FREE	NA	5/18/10	0.369	NA	No	C18.9	8140-03-01	C18.9	Yes	Yes	64	No	COAD	19.0025	LIVING	2c9996bb-af6e-4424-881a-e81b9c9aeb78	M1	N1	T3	With Tumor	19.0025	CENSORED	Yes	Yes	NA	No	NA	1	Primary	Male
coadread_tcga_pan_can_atlas_2018	TCGA-AA-3693	TCGA-AA-3693-01	77	STAGE IV	6TH	13	NA	Colorectal Adenocarcinoma	COAD	Colon Adenocarcinoma	Indivumed	0	-28459	0	NA	NA	0	ALIVE OR DEAD TUMOR FREE	NA	5/18/10	0.3546	NA	No	C18.7	8140-03-01	C18.7	Yes	Yes	133	NA	COAD	0	LIVING	33522271-b2ca-4da4-a942-501ab9117c51	M1	N1	T4	With Tumor	0	CENSORED	Yes	No	NA	NA	NA	1	Primary	Female
coadread_tcga_pan_can_atlas_2018	TCGA-AA-3695	TCGA-AA-3695-01	63	STAGE IV	6TH	19	NA	Colorectal Adenocarcinoma	COAD	Colon Adenocarcinoma	Indivumed	0	-23164	0	NA	NA	0	ALIVE OR DEAD TUMOR FREE	NA	5/18/10	0.4547	NA	No	C18.0	8140-03-01	C18.0	Yes	No	147	NA	COAD	0	LIVING	23d0681a-912a-408f-b19a-0bbcf5ffc2f3	M1	N2	T3	With Tumor	0	CENSORED	Yes	No	NA	NA	NA	1	Primary	Female
coadread_tcga_pan_can_atlas_2018	TCGA-AA-3696	TCGA-AA-3696-01	75	STAGE IV	6TH	10	NA	Colorectal Adenocarcinoma	COAD	Colon Adenocarcinoma	Indivumed	0	-27667	0	NA	NA	5.03008	DEAD WITH TUMOR	NA	5/18/10	0.2657	NA	No	C18.7	8140-03-01	C18.7	Yes	Yes	81	NA	COAD	5.03008	DECEASED	aa909ffb-03e1-4e3f-8888-2212b23d90b7	M1	N1	T3	With Tumor	5.03008	PROGRESSION	Yes	No	NA	No	NA	1	Primary	Female
coadread_tcga_pan_can_atlas_2018	TCGA-AA-3710	TCGA-AA-3710-01	80	STAGE IIA	6TH	2	NA	Colorectal Adenocarcinoma	COAD	Colon Adenocarcinoma	Indivumed	821	-29465	0	26.9915	DiseaseFree	26.9915	ALIVE OR DEAD TUMOR FREE	NA	5/18/10	0.0505	NA	No	C18.2	8140-03-01	C18.2	Yes	No	NA	No	COAD	26.9915	LIVING	f5c3bc61-1018-4351-bb23-aacc1459365f	M0	N0	T3	With Tumor	26.9915	CENSORED	Yes	No	NA	No	NA	1	Primary	Female
coadread_tcga_pan_can_atlas_2018	TCGA-AA-3712	TCGA-AA-3712-01	65	STAGE III	5TH	21	29	Colorectal Adenocarcinoma	COAD	Colon Adenocarcinoma	Indivumed	0	-23831	0	NA	NA	0	ALIVE OR DEAD TUMOR FREE	NA	5/18/10	0.5642	NA	No	C18.6	8140-03-01	C18.6	Yes	Yes	115	NA	COAD	0	LIVING	2b94070a-21ec-457b-88af-3d2a89b97ac6	M0	N2	T3	With Tumor	0	CENSORED	Yes	No	NA	NA	20	1	Primary	Male
coadread_tcga_pan_can_atlas_2018	TCGA-AA-3713	TCGA-AA-3713-01	68	STAGE IV	5TH	2	1	Colorectal Adenocarcinoma	COAD	Colon Adenocarcinoma	Indivumed	579	-24927	0	NA	NA	19.0354	ALIVE OR DEAD TUMOR FREE	NA	5/18/10	0.0517	NA	No	C18.9	8140-03-01	C18.9	Yes	Yes	1021	No	COAD	19.0354	LIVING	57a2044d-20cc-4d02-b268-ce570a0fabe3	M1	N0	T3	With Tumor	19.0354	CENSORED	Yes	Yes	NA	Yes	16	1	Primary	Male
coadread_tcga_pan_can_atlas_2018	TCGA-AA-3715	TCGA-AA-3715-01	77	STAGE II	5TH	6	NA	Colorectal Adenocarcinoma	COAD	Colon Adenocarcinoma	Indivumed	30	-28428	0	NA	NA	19.0354	DEAD WITH TUMOR	NA	5/18/10	0.047	NA	No	C18.2	8560-03-01	C18.2	Yes	Yes	2121	Yes	COAD	19.0354	DECEASED	e394e9ec-7288-4ede-9ef8-41b631d100dd	M0	N0	T3	With Tumor	5.03008	PROGRESSION	Yes	Yes	NA	No	NA	1	Primary	Male
coadread_tcga_pan_can_atlas_2018	TCGA-AA-3811	TCGA-AA-3811-01	84	STAGE III	5TH	NA	NA	Colorectal Adenocarcinoma	COAD	Colon Adenocarcinoma	Indivumed	30	-30893	0	NA	NA	10.0602	DEAD WITH TUMOR	NA	5/18/10	0.2961	NA	No	C18.9	8574-03-01	C18.9	Yes	Yes	1917	NA	COAD	10.0602	DECEASED	d7ebd11a-1339-4b28-be90-a788d2cfa706	M0	N2	T3	With Tumor	10.0602	PROGRESSION	Yes	No	NA	No	NA	1	Primary	Female
coadread_tcga_pan_can_atlas_2018	TCGA-AA-3812	TCGA-AA-3812-01	82	STAGE IIA	6TH	13	NA	Colorectal Adenocarcinoma	COAD	Colon Adenocarcinoma	Indivumed	1066	-29980	0	25.0518	Recurred/Progressed	35.0462	ALIVE OR DEAD TUMOR FREE	NA	5/18/10	0.0678	NA	No	C18.7	8140-03-01	C18.7	Yes	Yes	108	Yes	COAD	35.0462	LIVING	4563e4e0-a661-46de-ad25-9c86a621e147	M0	N0	T3	With Tumor	25.0518	PROGRESSION	Yes	No	NA	No	NA	1	Primary	Female
coadread_tcga_pan_can_atlas_2018	TCGA-AA-3814	TCGA-AA-3814-01	85	STAGE IIA	6TH	26	NA	Colorectal Adenocarcinoma	COAD	Colon Adenocarcinoma	Indivumed	0	-31380	0	NA	NA	0	ALIVE OR DEAD TUMOR FREE	NA	5/18/10	0.1068	NA	No	C18.9	8255-03-01	C18.9	Yes	Yes	91	NA	COAD	0	LIVING	f38d49b7-6cad-4460-abd0-3685a3b2d941	M0	N0	T3	With Tumor	0	CENSORED	Yes	Yes	NA	NA	NA	1	Primary	Female
coadread_tcga_pan_can_atlas_2018	TCGA-AA-3818	TCGA-AA-3818-01	78	STAGE IIA	6TH	9	NA	Colorectal Adenocarcinoma	COAD	Colon Adenocarcinoma	Indivumed	NA	-28763	0	NA	NA	0.986291	DEAD WITH TUMOR	NA	5/18/10	0.1748	NA	No	C18.9	8140-03-01	C18.9	Yes	Yes	138	NA	COAD	0.986291	DECEASED	fdffda5f-72b2-4153-b7f1-d7043b7ca898	M0	N0	T3	With Tumor	0.986291	PROGRESSION	Yes	No	NA	NA	NA	1	Primary	Female
coadread_tcga_pan_can_atlas_2018	TCGA-AA-3819	TCGA-AA-3819-01	41	STAGE IIA	6TH	6	NA	Colorectal Adenocarcinoma	COAD	Colon Adenocarcinoma	Indivumed	761	-15280	0	25.0189	DiseaseFree	25.0189	ALIVE OR DEAD TUMOR FREE	NA	5/18/10	0.1242	NA	No	C18.9	8140-03-01	C18.9	Yes	Yes	177	No	COAD	25.0189	LIVING	192da41f-f0a5-494e-8eb9-96bcdae56ff8	M0	N0	T3	With Tumor	25.0189	CENSORED	Yes	No	NA	No	NA	1	Primary	Female
coadread_tcga_pan_can_atlas_2018	TCGA-AA-3831	TCGA-AA-3831-01	66	STAGE IIA	6TH	0	NA	Colorectal Adenocarcinoma	COAD	Colon Adenocarcinoma	Indivumed	547	-24411	0	17.9834	DiseaseFree	17.9834	ALIVE OR DEAD TUMOR FREE	NA	5/18/10	0.0012	NA	No	C18.9	8140-03-01	C18.9	Yes	Yes	104	No	COAD	17.9834	LIVING	bce5579c-08c6-48e9-853e-fac85ba8cbea	M0	N0	T3	With Tumor	17.9834	CENSORED	Yes	No	NA	No	NA	1	Primary	Male
coadread_tcga_pan_can_atlas_2018	TCGA-AA-3833	TCGA-AA-3833-01	63	STAGE IIA	6TH	0	NA	Colorectal Adenocarcinoma	COAD	Colon Adenocarcinoma	Indivumed	485	-23011	0	15.945	DiseaseFree	15.945	ALIVE OR DEAD TUMOR FREE	NA	5/18/10	0.0002	NA	No	C18.9	8140-03-01	C18.9	Yes	Yes	577	No	COAD	15.945	LIVING	1a09207e-9184-4f32-bd07-a9f4dc6c825d	M0	N0	T3	With Tumor	15.945	CENSORED	Yes	No	NA	No	NA	1	Primary	Female
coadread_tcga_pan_can_atlas_2018	TCGA-AA-3841	TCGA-AA-3841-01	66	STAGE IIA	6TH	18	NA	Colorectal Adenocarcinoma	COAD	Colon Adenocarcinoma	Indivumed	1124	-24230	0	36.953	DiseaseFree	36.953	ALIVE OR DEAD TUMOR FREE	NA	5/18/10	0.4617	NA	No	C18.9	8140-03-01	C18.9	Yes	No	67	No	COAD	36.953	LIVING	7dfbc0ed-e684-4966-8b59-fb6b9e80c129	M0	N0	T3	With Tumor	36.953	CENSORED	Yes	No	NA	No	NA	1	Primary	Male
coadread_tcga_pan_can_atlas_2018	TCGA-AA-3842	TCGA-AA-3842-01	51	STAGE IIIA	6TH	18	NA	Colorectal Adenocarcinoma	COAD	Colon Adenocarcinoma	Indivumed	1126	-18842	0	13.019	Recurred/Progressed	37.0188	ALIVE OR DEAD TUMOR FREE	NA	5/18/10	0.4471	NA	No	C18.9	8140-03-01	C18.9	Yes	Yes	88	Yes	COAD	37.0188	LIVING	80311cf5-7e18-4545-92ad-c4b7dd5c9677	M0	N1	T2	With Tumor	13.019	PROGRESSION	Yes	No	NA	No	NA	1	Primary	Male
coadread_tcga_pan_can_atlas_2018	TCGA-AA-3844	TCGA-AA-3844-01	78	STAGE IIIC	6TH	16	NA	Colorectal Adenocarcinoma	COAD	Colon Adenocarcinoma	Indivumed	454	-28521	0	NA	NA	14.9259	ALIVE OR DEAD TUMOR FREE	NA	5/18/10	0.3323	NA	No	C18.9	8140-03-01	C18.9	Yes	Yes	112	Yes	COAD	14.9259	LIVING	4f786107-3cf5-4ab3-bba4-f399dee23f0e	M0	N2	T3	With Tumor	11.9999	PROGRESSION	Yes	Yes	NA	Yes	NA	1	Primary	Female
coadread_tcga_pan_can_atlas_2018	TCGA-AA-3845	TCGA-AA-3845-01	86	STAGE IIA	6TH	5	NA	Colorectal Adenocarcinoma	COAD	Colon Adenocarcinoma	Indivumed	NA	-31593	0	NA	NA	0	DEAD WITH TUMOR	NA	5/18/10	0.0892	NA	No	C18.2	8140-03-01	C18.2	Yes	Yes	908	NA	COAD	0	DECEASED	bc02f801-081b-489b-87cb-d275c70299d5	M0	N0	T3	With Tumor	0	PROGRESSION	Yes	No	NA	NA	NA	1	Primary	Female
coadread_tcga_pan_can_atlas_2018	TCGA-AA-3846	TCGA-AA-3846-01	74	STAGE IIA	6TH	19	NA	Colorectal Adenocarcinoma	COAD	Colon Adenocarcinoma	Indivumed	518	-27057	0	NA	NA	17.03	ALIVE OR DEAD TUMOR FREE	NA	5/18/10	0.3878	NA	No	C18.7	8140-03-01	C18.7	Yes	Yes	101	NA	COAD	17.03	LIVING	f2ef5afa-6191-43a1-a023-d53c0d985139	M0	N0	T3	With Tumor	17.03	CENSORED	Yes	No	NA	No	NA	1	Primary	Female
coadread_tcga_pan_can_atlas_2018	TCGA-AA-3848	TCGA-AA-3848-01	82	STAGE IIIC	6TH	4	NA	Colorectal Adenocarcinoma	COAD	Colon Adenocarcinoma	Indivumed	30	-30194	0	NA	NA	10.0602	DEAD WITH TUMOR	NA	5/18/10	0.1757	NA	No	C18.7	8140-03-01	C18.7	Yes	Yes	132	NA	COAD	10.0602	DECEASED	0a815133-0edd-4422-89f2-2f067b6f2156	M0	N2	T3	With Tumor	10.0602	PROGRESSION	Yes	No	NA	No	NA	1	Primary	Female
coadread_tcga_pan_can_atlas_2018	TCGA-AA-3850	TCGA-AA-3850-01	74	STAGE I	6TH	20	NA	Colorectal Adenocarcinoma	COAD	Colon Adenocarcinoma	Indivumed	NA	-27090	0	NA	NA	0	DEAD WITH TUMOR	NA	5/18/10	0.001	NA	No	C18.4	8140-03-01	C18.4	Yes	Yes	104	NA	COAD	0	DECEASED	21bdad0d-c6a2-428c-b2b4-0de282b34abc	M0	N0	T2	With Tumor	0	PROGRESSION	Yes	No	NA	NA	NA	1	Primary	Male
coadread_tcga_pan_can_atlas_2018	TCGA-AA-3851	TCGA-AA-3851-01	74	STAGE IIA	6TH	19	NA	Colorectal Adenocarcinoma	COAD	Colon Adenocarcinoma	Indivumed	1006	-27090	0	NA	NA	33.0736	ALIVE OR DEAD TUMOR FREE	NA	5/18/10	0.4916	NA	No	C18.9	8140-03-01	C18.9	Yes	Yes	88	NA	COAD	33.0736	LIVING	1add38c2-df6f-47c9-9373-0bec0e40baf8	M0	N0	T3	With Tumor	33.0736	CENSORED	Yes	No	NA	No	NA	1	Primary	Male
coadread_tcga_pan_can_atlas_2018	TCGA-AA-3855	TCGA-AA-3855-01	72	STAGE I	6TH	8	NA	Colorectal Adenocarcinoma	COAD	Colon Adenocarcinoma	Indivumed	975	-26541	0	NA	NA	32.0544	ALIVE OR DEAD TUMOR FREE	NA	5/18/10	0.3279	NA	No	C18.9	8140-03-01	C18.9	Yes	Yes	146	NA	COAD	32.0544	LIVING	b4c3cf95-a27c-4bcf-9321-38723473e83b	M0	N0	T2	With Tumor	32.0544	CENSORED	Yes	No	NA	No	NA	1	Primary	Male
coadread_tcga_pan_can_atlas_2018	TCGA-AA-3856	TCGA-AA-3856-01	59	STAGE IIA	6TH	21	NA	Colorectal Adenocarcinoma	COAD	Colon Adenocarcinoma	Indivumed	30	-21670	0	NA	NA	0.986291	ALIVE OR DEAD TUMOR FREE	NA	5/18/10	0.3329	NA	No	C18.9	8140-03-01	C18.9	Yes	Yes	57	NA	COAD	0.986291	LIVING	0b8de222-119a-40f3-8beb-12b9d933225b	M0	N0	T3	With Tumor	0.986291	CENSORED	Yes	No	NA	NA	NA	1	Primary	Male
coadread_tcga_pan_can_atlas_2018	TCGA-AA-3858	TCGA-AA-3858-01	67	STAGE I	6TH	13	NA	Colorectal Adenocarcinoma	COAD	Colon Adenocarcinoma	Indivumed	945	-24806	0	31.0682	DiseaseFree	31.0682	ALIVE OR DEAD TUMOR FREE	NA	5/18/10	0.2739	NA	No	C18.9	8140-03-01	C18.9	Yes	Yes	61	No	COAD	31.0682	LIVING	44c2854e-3f8c-48e1-b4d5-1b5778d4fce4	M0	N0	T2	With Tumor	31.0682	CENSORED	Yes	No	NA	No	NA	1	Primary	Male
coadread_tcga_pan_can_atlas_2018	TCGA-AA-3864	TCGA-AA-3864-01	71	STAGE II	5TH	0	NA	Colorectal Adenocarcinoma	COAD	Colon Adenocarcinoma	Indivumed	1612	-26237	0	52.9967	DiseaseFree	52.9967	ALIVE OR DEAD TUMOR FREE	NA	5/18/10	0.0008	NA	No	C18.0	8140-03-01	C18.0	Yes	Yes	2445	No	COAD	52.9967	LIVING	c82bbe23-0264-45a7-b1a6-82b4654108c8	M0	N0	T3	NA	52.9967	CENSORED	Yes	No	NA	No	NA	1	Primary	Male
coadread_tcga_pan_can_atlas_2018	TCGA-AA-3866	TCGA-AA-3866-01	78	STAGE I	5TH	26	NA	Colorectal Adenocarcinoma	COAD	Colon Adenocarcinoma	Indivumed	518	-28672	0	17.03	DiseaseFree	17.03	ALIVE OR DEAD TUMOR FREE	NA	5/18/10	0.346	NA	No	C18.9	8140-03-01	C18.9	Yes	Yes	100	No	COAD	17.03	LIVING	02f9668c-71e6-485f-88b1-b37dc8bdd2ab	M0	N0	T2	With Tumor	17.03	CENSORED	Yes	No	NA	No	NA	1	Primary	Female
coadread_tcga_pan_can_atlas_2018	TCGA-AA-3867	TCGA-AA-3867-01	74	STAGE IV	6TH	26	NA	Colorectal Adenocarcinoma	COAD	Colon Adenocarcinoma	Indivumed	731	-27028	0	NA	NA	24.0326	ALIVE OR DEAD TUMOR FREE	NA	5/18/10	0.2456	NA	No	C18.7	8140-03-01	C18.7	Yes	Yes	92	Yes	COAD	24.0326	LIVING	d655bbf6-c710-411d-aff5-ceb0fb6e6680	M1	N2	T3	With Tumor	12.9533	PROGRESSION	Yes	Yes	NA	No	NA	1	Primary	Male
coadread_tcga_pan_can_atlas_2018	TCGA-AA-3869	TCGA-AA-3869-01	76	STAGE IV	6TH	18	NA	Colorectal Adenocarcinoma	COAD	Colon Adenocarcinoma	Indivumed	0	-28062	0	NA	NA	27.0244	DEAD WITH TUMOR	NA	5/18/10	0.4115	NA	No	C18.0	8140-03-01	C18.0	Yes	No	NA	No	COAD	27.0244	DECEASED	39d3b5b3-d51e-4d77-a8aa-2977fa734fab	M1	N2	T4	With Tumor	27.0244	PROGRESSION	Yes	No	NA	No	NA	1	Primary	Male
coadread_tcga_pan_can_atlas_2018	TCGA-AA-3870	TCGA-AA-3870-01	71	STAGE IV	6TH	9	NA	Colorectal Adenocarcinoma	COAD	Colon Adenocarcinoma	Indivumed	912	-26086	0	NA	NA	29.9832	ALIVE OR DEAD TUMOR FREE	NA	5/18/10	0.314	NA	No	C18.2	8140-03-01	C18.2	Yes	No	NA	No	COAD	29.9832	LIVING	beb63625-d9bf-4ccd-bc53-635b53d24240	M1	N2	T3	With Tumor	29.9832	CENSORED	Yes	Yes	NA	NA	NA	1	Primary	Female
coadread_tcga_pan_can_atlas_2018	TCGA-AA-3872	TCGA-AA-3872-01	45	STAGE IV	6TH	24	NA	Colorectal Adenocarcinoma	COAD	Colon Adenocarcinoma	Indivumed	0	-16651	0	NA	NA	0	ALIVE OR DEAD TUMOR FREE	NA	5/18/10	0.4529	NA	No	C18.9	8140-03-01	C18.9	Yes	No	NA	NA	COAD	0	LIVING	20ccd267-74e5-4574-a8e1-028bcd74aaeb	M1	N2	T4	With Tumor	0	CENSORED	Yes	No	NA	NA	NA	1	Primary	Male
coadread_tcga_pan_can_atlas_2018	TCGA-AA-3875	TCGA-AA-3875-01	78	STAGE I	6TH	17	NA	Colorectal Adenocarcinoma	COAD	Colon Adenocarcinoma	Indivumed	549	-28640	0	NA	NA	18.0491	ALIVE OR DEAD TUMOR FREE	NA	5/18/10	0.0867	NA	No	C18.2	8140-03-01	C18.2	Yes	Yes	118	NA	COAD	18.0491	LIVING	5498d5ef-ad24-4034-9750-7c996c5355e1	M0	N0	T1	With Tumor	18.0491	CENSORED	Yes	No	NA	No	NA	1	Primary	Female
coadread_tcga_pan_can_atlas_2018	TCGA-AA-3930	TCGA-AA-3930-01	66	STAGE IV	6TH	9	NA	Colorectal Adenocarcinoma	COAD	Colon Adenocarcinoma	Indivumed	0	-24321	0	NA	NA	2.00546	DEAD WITH TUMOR	NA	5/18/10	0.3057	NA	No	C18.2	8140-03-01	C18.2	Yes	No	NA	No	COAD	2.00546	DECEASED	81f6b141-2195-4091-9cd3-dfb022663949	M1	N2	T3	With Tumor	2.00546	PROGRESSION	Yes	No	NA	No	NA	1	Primary	Male
coadread_tcga_pan_can_atlas_2018	TCGA-AA-3939	TCGA-AA-3939-01	83	STAGE IIA	6TH	NA	NA	Colorectal Adenocarcinoma	COAD	Colon Adenocarcinoma	Indivumed	395	-30439	0	NA	NA	12.9862	ALIVE OR DEAD TUMOR FREE	NA	5/18/10	0.6133	NA	No	C18.9	8140-03-01	C18.9	Yes	No	NA	NA	COAD	12.9862	LIVING	81555ac5-9cc2-49ae-9033-657f56243f20	M0	N0	T3	With Tumor	12.9862	CENSORED	Yes	Yes	NA	No	NA	1	Primary	Male
coadread_tcga_pan_can_atlas_2018	TCGA-AA-3941	TCGA-AA-3941-01	84	STAGE IVA	7TH	18	NA	Colorectal Adenocarcinoma	COAD	Colon Adenocarcinoma	Indivumed	730	-31015	0	NA	NA	23.9997	ALIVE OR DEAD TUMOR FREE	NA	5/18/10	0.4169	NA	No	C18.9	8140-03-01	C18.9	Yes	No	NA	NA	COAD	23.9997	LIVING	835c3e23-ac2b-4bc9-ac65-e3e81adecf77	M1A	N1B	T4	With Tumor	23.9997	CENSORED	Yes	No	NA	No	NA	1	Primary	Female
coadread_tcga_pan_can_atlas_2018	TCGA-AA-3952	TCGA-AA-3952-01	68	STAGE IIIC	6TH	11	NA	Colorectal Adenocarcinoma	COAD	Colon Adenocarcinoma	Indivumed	NA	-24868	0	NA	NA	2.00546	DEAD WITH TUMOR	NA	5/18/10	0.3808	NA	No	C18.6	8140-03-01	C18.6	Yes	Yes	98	NA	COAD	2.00546	DECEASED	c1e141af-bdd1-4176-8c0e-cf1ab0c1d9d3	M0	N2	T3	With Tumor	2.00546	PROGRESSION	Yes	Yes	NA	NA	NA	1	Primary	Male
coadread_tcga_pan_can_atlas_2018	TCGA-AA-3955	TCGA-AA-3955-01	38	STAGE IIIB	7TH	15	NA	Colorectal Adenocarcinoma	COAD	Colon Adenocarcinoma	Indivumed	638	-14186	0	20.9751	DiseaseFree	20.9751	ALIVE OR DEAD TUMOR FREE	NA	5/18/10	0.3101	NA	No	C18.9	8140-03-01	C18.9	Yes	No	132	No	COAD	20.9751	LIVING	5c24435e-8e50-42c2-80c7-919b1cad0133	M0	N2A	T2	With Tumor	20.9751	CENSORED	Yes	No	NA	No	NA	1	Primary	Male
coadread_tcga_pan_can_atlas_2018	TCGA-AA-3956	TCGA-AA-3956-01	65	STAGE IIA	6TH	12	NA	Colorectal Adenocarcinoma	COAD	Colon Adenocarcinoma	Indivumed	1035	-24045	0	NA	NA	34.027	ALIVE OR DEAD TUMOR FREE	NA	5/18/10	0.1821	NA	No	C18.0	8140-03-01	C18.0	Yes	Yes	135	NA	COAD	34.027	LIVING	7b47489f-c3cc-4388-b5d7-c7c02790a5f6	M0	N0	T3	With Tumor	34.027	CENSORED	Yes	No	NA	No	NA	1	Primary	Male
coadread_tcga_pan_can_atlas_2018	TCGA-AA-3968	TCGA-AA-3968-01	55	STAGE I	6TH	16	NA	Colorectal Adenocarcinoma	COAD	Colon Adenocarcinoma	Indivumed	669	-20089	0	21.9943	DiseaseFree	21.9943	ALIVE OR DEAD TUMOR FREE	NA	5/18/10	0.5075	NA	No	C18.7	8140-03-01	C18.7	Yes	Yes	135	No	COAD	21.9943	LIVING	cab7bdbc-0a11-4901-97c3-26b884f79cb5	M0	N0	T2	With Tumor	21.9943	CENSORED	Yes	No	NA	No	NA	1	Primary	Female
coadread_tcga_pan_can_atlas_2018	TCGA-AA-3971	TCGA-AA-3971-01	58	STAGE III	5TH	17	NA	Colorectal Adenocarcinoma	COAD	Colon Adenocarcinoma	Indivumed	489	-21518	0	16.0765	DiseaseFree	16.0765	ALIVE OR DEAD TUMOR FREE	NA	5/18/10	0.4059	NA	No	C18.9	8140-03-01	C18.9	Yes	Yes	79	No	COAD	16.0765	LIVING	10994156-7c2f-420e-aeb8-11d566b3d5e4	M0	N1	T3	With Tumor	16.0765	CENSORED	Yes	No	NA	No	NA	1	Primary	Male
coadread_tcga_pan_can_atlas_2018	TCGA-AA-3973	TCGA-AA-3973-01	69	STAGE IV	5TH	9	NA	Colorectal Adenocarcinoma	COAD	Colon Adenocarcinoma	Indivumed	397	-25536	0	NA	NA	13.0519	ALIVE OR DEAD TUMOR FREE	NA	5/18/10	0.1952	NA	No	C18.9	8140-03-01	C18.9	Yes	Yes	83	No	COAD	13.0519	LIVING	e8841edf-e070-425b-b4d4-bbb2115f9dbd	M1	N1	T4	With Tumor	13.0519	CENSORED	Yes	No	NA	No	NA	1	Primary	Male
coadread_tcga_pan_can_atlas_2018	TCGA-AA-3975	TCGA-AA-3975-01	80	STAGE I	6TH	11	NA	Colorectal Adenocarcinoma	COAD	Colon Adenocarcinoma	Indivumed	1036	-29310	0	34.0599	DiseaseFree	34.0599	ALIVE OR DEAD TUMOR FREE	NA	5/18/10	0.2591	NA	No	C18.9	8140-03-01	C18.9	Yes	Yes	145	No	COAD	34.0599	LIVING	a9cb21d1-4c4a-4f30-ad4d-c54bed26f187	M0	N0	T2	With Tumor	34.0599	CENSORED	Yes	No	NA	No	NA	1	Primary	Male
coadread_tcga_pan_can_atlas_2018	TCGA-AA-3976	TCGA-AA-3976-01	70	STAGE IIIA	6TH	22	NA	Colorectal Adenocarcinoma	COAD	Colon Adenocarcinoma	Indivumed	791	-25599	0	26.0052	DiseaseFree	26.0052	ALIVE OR DEAD TUMOR FREE	NA	5/18/10	0.4991	NA	No	C19	8140-03-01	C19.9	Yes	Yes	83	No	COAD	26.0052	LIVING	14efca0c-882d-4fba-b15c-64af6e213b80	M0	N1	T2	With Tumor	26.0052	CENSORED	Yes	Yes	NA	No	NA	1	Primary	Male
coadread_tcga_pan_can_atlas_2018	TCGA-AA-3977	TCGA-AA-3977-01	65	NA	6TH	0	NA	Colorectal Adenocarcinoma	COAD	Colon Adenocarcinoma	Indivumed	761	-23832	0	25.0189	DiseaseFree	25.0189	ALIVE OR DEAD TUMOR FREE	NA	5/18/10	0.0008	NA	No	C18.7	8140-03-01	C18.7	Yes	No	3451	No	COAD	25.0189	LIVING	33e989b9-fac4-47d8-b429-269044ac772a	NA	N0	T2	With Tumor	25.0189	CENSORED	Yes	No	NA	No	NA	1	Primary	Male
coadread_tcga_pan_can_atlas_2018	TCGA-AA-3979	TCGA-AA-3979-01	84	STAGE IIA	6TH	12	NA	Colorectal Adenocarcinoma	COAD	Colon Adenocarcinoma	Indivumed	730	-30742	0	23.9997	DiseaseFree	23.9997	ALIVE OR DEAD TUMOR FREE	NA	5/18/10	0.2946	NA	No	C18.7	8140-03-01	C18.7	Yes	Yes	130	No	COAD	23.9997	LIVING	af17788e-a562-43aa-bd36-fd3e031f483c	M0	N0	T3	With Tumor	23.9997	CENSORED	Yes	Yes	NA	No	NA	1	Primary	Male
coadread_tcga_pan_can_atlas_2018	TCGA-AA-3980	TCGA-AA-3980-01	89	STAGE I	6TH	NA	NA	Colorectal Adenocarcinoma	COAD	Colon Adenocarcinoma	Indivumed	822	-32630	0	27.0244	DiseaseFree	27.0244	ALIVE OR DEAD TUMOR FREE	NA	5/18/10	NA	NA	No	C18.9	8140-03-01	C18.9	Yes	No	96	No	COAD	27.0244	LIVING	384400c1-98d6-4cc3-8724-de6711f6208b	M0	N0	T2	With Tumor	27.0244	CENSORED	Yes	No	NA	No	NA	1	Primary	Female
coadread_tcga_pan_can_atlas_2018	TCGA-AA-3982	TCGA-AA-3982-01	75	STAGE IIIB	6TH	13	NA	Colorectal Adenocarcinoma	COAD	Colon Adenocarcinoma	Indivumed	822	-27608	0	NA	NA	27.0244	ALIVE OR DEAD TUMOR FREE	NA	5/18/10	0.1341	NA	No	C18.9	8140-03-01	C18.9	Yes	Yes	127	NA	COAD	27.0244	LIVING	5a195baa-2d05-4273-a7c4-64cc816b0406	M0	N1	T3	With Tumor	27.0244	CENSORED	Yes	No	NA	No	NA	1	Primary	Male
coadread_tcga_pan_can_atlas_2018	TCGA-AA-3984	TCGA-AA-3984-01	61	STAGE IIA	6TH	7	NA	Colorectal Adenocarcinoma	COAD	Colon Adenocarcinoma	Indivumed	0	-22585	0	NA	NA	0	ALIVE OR DEAD TUMOR FREE	NA	5/18/10	0.1573	NA	No	C18.7	8140-03-01	C18.7	Yes	Yes	5118	NA	COAD	0	LIVING	db246424-3979-4f23-b316-8d30c449ee15	M0	N0	T3	With Tumor	0	CENSORED	Yes	No	NA	NA	NA	1	Primary	Female
coadread_tcga_pan_can_atlas_2018	TCGA-AA-3986	TCGA-AA-3986-01	73	STAGE I	5TH	3	NA	Colorectal Adenocarcinoma	COAD	Colon Adenocarcinoma	Indivumed	580	-26967	0	19.0683	DiseaseFree	19.0683	ALIVE OR DEAD TUMOR FREE	NA	5/18/10	0.0551	NA	No	C18.9	8140-03-01	C18.9	Yes	Yes	85	No	COAD	19.0683	LIVING	04d7a52f-a89b-4114-a608-a6254b4d604f	M0	N0	T2	With Tumor	19.0683	CENSORED	Yes	Yes	NA	No	NA	1	Primary	Male
coadread_tcga_pan_can_atlas_2018	TCGA-AA-3989	TCGA-AA-3989-01	84	STAGE IV	6TH	19	NA	Colorectal Adenocarcinoma	COAD	Colon Adenocarcinoma	Indivumed	0	-30712	0	NA	NA	7.95608	DEAD WITH TUMOR	NA	5/18/10	0.2031	NA	No	C18.9	8140-03-01	C18.9	Yes	Yes	116	NA	COAD	7.95608	DECEASED	d5619045-060a-4b60-86e4-6a5774994fd4	M1	N2	T3	With Tumor	7.95608	PROGRESSION	Yes	No	NA	No	NA	1	Primary	Male
coadread_tcga_pan_can_atlas_2018	TCGA-AA-A004	TCGA-AA-A004-01	76	STAGE IIA	6TH	10	NA	Colorectal Adenocarcinoma	COAD	Colon Adenocarcinoma	Indivumed	424	-27943	0	13.9396	DiseaseFree	13.9396	ALIVE OR DEAD TUMOR FREE	NA	6/15/11	0.3077	NA	No	C18.7	8140-03-01	C18.7	Yes	No	67	No	COAD	13.9396	LIVING	d2c99bed-3446-4d12-99e0-00611faa37dc	M0	N0	T3	With Tumor	13.9396	CENSORED	Yes	No	NA	No	NA	1	Primary	Male
coadread_tcga_pan_can_atlas_2018	TCGA-AA-A00A	TCGA-AA-A00A-01	80	STAGE IIA	6TH	0	NA	Colorectal Adenocarcinoma	COAD	Colon Adenocarcinoma	Indivumed	1157	-29463	0	NA	NA	38.0379	ALIVE OR DEAD TUMOR FREE	NA	6/15/11	0.0122	NA	No	C18.2	8140-03-01	C18.2	Yes	No	NA	NA	COAD	38.0379	LIVING	10628a61-bd5e-4415-af97-631c5ca320cb	M0	N0	T3	With Tumor	38.0379	CENSORED	Yes	No	NA	No	NA	1	Primary	Male
coadread_tcga_pan_can_atlas_2018	TCGA-AA-A00D	TCGA-AA-A00D-01	70	STAGE I	6TH	8	NA	Colorectal Adenocarcinoma	COAD	Colon Adenocarcinoma	Indivumed	578	-25689	0	19.0025	DiseaseFree	19.0025	ALIVE OR DEAD TUMOR FREE	NA	6/15/11	0.1967	NA	No	C18.2	8140-03-01	C18.2	Yes	No	NA	No	COAD	19.0025	LIVING	081a3dc7-45e1-457d-add0-c4686140a8d0	M0	N0	T2	With Tumor	19.0025	CENSORED	Yes	No	NA	No	NA	1	Primary	Male
coadread_tcga_pan_can_atlas_2018	TCGA-AA-A00E	TCGA-AA-A00E-01	65	STAGE IIA	6TH	0	NA	Colorectal Adenocarcinoma	COAD	Colon Adenocarcinoma	Indivumed	913	-23741	0	30.0161	DiseaseFree	30.0161	ALIVE OR DEAD TUMOR FREE	NA	6/15/11	0.0216	NA	No	C18.2	8140-03-01	C18.2	Yes	No	NA	No	COAD	30.0161	LIVING	124b6856-f581-46da-9068-b0a49b999785	M0	N0	T3	With Tumor	30.0161	CENSORED	Yes	No	NA	No	NA	1	Primary	Male
coadread_tcga_pan_can_atlas_2018	TCGA-AA-A00F	TCGA-AA-A00F-01	66	STAGE IIIC	6TH	25	NA	Colorectal Adenocarcinoma	COAD	Colon Adenocarcinoma	Indivumed	1035	-24379	0	NA	NA	34.027	ALIVE OR DEAD TUMOR FREE	NA	6/15/11	0.5739	NA	No	C18.7	8140-03-01	C18.7	Yes	No	NA	No	COAD	34.027	LIVING	60ad2c8a-6bbf-43fc-ae73-cc1f6d6c163c	M0	N2	T3	With Tumor	34.027	CENSORED	Yes	No	NA	No	NA	1	Primary	Male
coadread_tcga_pan_can_atlas_2018	TCGA-AA-A00K	TCGA-AA-A00K-01	79	STAGE IIA	6TH	7	NA	Colorectal Adenocarcinoma	COAD	Colon Adenocarcinoma	Indivumed	549	-29189	0	NA	NA	18.0491	ALIVE OR DEAD TUMOR FREE	NA	6/15/11	0.1388	NA	No	C18.7	8140-03-01	C18.7	Yes	No	NA	NA	COAD	18.0491	LIVING	0cbe9848-8eac-4ea8-a36b-fb74b4a33de7	M0	N0	T3	With Tumor	18.0491	CENSORED	Yes	No	NA	NA	NA	1	Primary	Male
coadread_tcga_pan_can_atlas_2018	TCGA-AA-A00L	TCGA-AA-A00L-01	66	STAGE IIA	6TH	9	NA	Colorectal Adenocarcinoma	COAD	Colon Adenocarcinoma	Indivumed	1157	-24319	0	38.0379	DiseaseFree	38.0379	ALIVE OR DEAD TUMOR FREE	NA	6/15/11	0.1802	NA	No	C18.4	8140-03-01	C18.4	Yes	No	NA	No	COAD	38.0379	LIVING	381cf7f3-cd7b-4660-8175-ff8062f7bf78	M0	N0	T3	With Tumor	38.0379	CENSORED	Yes	Yes	NA	No	NA	1	Primary	Male
coadread_tcga_pan_can_atlas_2018	TCGA-AA-A00O	TCGA-AA-A00O-01	83	STAGE IIIC	6TH	7	NA	Colorectal Adenocarcinoma	COAD	Colon Adenocarcinoma	Indivumed	822	-30316	0	NA	NA	27.0244	ALIVE OR DEAD TUMOR FREE	NA	6/15/11	0.1944	NA	No	C18.7	8140-03-01	C18.7	Yes	No	NA	No	COAD	27.0244	LIVING	01f493d4-229d-47a6-baa8-32a342c65d01	M0	N2	T3	With Tumor	27.0244	CENSORED	Yes	No	NA	No	NA	1	Primary	Female
coadread_tcga_pan_can_atlas_2018	TCGA-AA-A00Q	TCGA-AA-A00Q-01	66	STAGE IIIB	6TH	22	NA	Colorectal Adenocarcinoma	COAD	Colon Adenocarcinoma	Indivumed	1278	-24199	0	42.016	DiseaseFree	42.016	ALIVE OR DEAD TUMOR FREE	NA	6/15/11	0.2482	NA	No	C18.7	8140-03-01	C18.7	Yes	No	NA	No	COAD	42.016	LIVING	62d39be5-f029-4eb8-8b00-46470e06a755	M0	N1	T4	With Tumor	42.016	CENSORED	Yes	No	NA	No	NA	1	Primary	Female
coadread_tcga_pan_can_atlas_2018	TCGA-AA-A00R	TCGA-AA-A00R-01	64	STAGE I	6TH	2	NA	Colorectal Adenocarcinoma	COAD	Colon Adenocarcinoma	Indivumed	30	-23528	0	NA	NA	0.986291	ALIVE OR DEAD TUMOR FREE	NA	6/15/11	0.0712	NA	No	C18.0	8140-03-01	C18.0	Yes	No	NA	NA	COAD	0.986291	LIVING	ca22edd4-eb7c-4677-84aa-6f0354459a19	M0	N0	T2	With Tumor	0.986291	CENSORED	Yes	No	NA	NA	NA	1	Primary	Female
coadread_tcga_pan_can_atlas_2018	TCGA-AA-A00U	TCGA-AA-A00U-01	50	STAGE IIIB	6TH	7	NA	Colorectal Adenocarcinoma	COAD	Colon Adenocarcinoma	Indivumed	518	-18263	0	17.03	DiseaseFree	17.03	ALIVE OR DEAD TUMOR FREE	NA	6/15/11	0.1412	NA	No	C18.2	8140-03-01	C18.2	Yes	No	NA	No	COAD	17.03	LIVING	091e3084-04ee-4497-893c-d46226dec78f	M0	N1	T3	With Tumor	17.03	CENSORED	Yes	No	NA	No	NA	1	Primary	Male
coadread_tcga_pan_can_atlas_2018	TCGA-AA-A00W	TCGA-AA-A00W-01	80	STAGE I	6TH	7	NA	Colorectal Adenocarcinoma	COAD	Colon Adenocarcinoma	Indivumed	456	-29311	0	NA	NA	14.9916	ALIVE OR DEAD TUMOR FREE	NA	6/15/11	0.154	NA	No	C18.7	8140-03-01	C18.7	Yes	No	NA	No	COAD	14.9916	LIVING	fa96d094-0165-401c-8fd5-6d1ee4ef3994	M0	N0	T1	With Tumor	14.9916	CENSORED	Yes	No	NA	No	NA	1	Primary	Male
coadread_tcga_pan_can_atlas_2018	TCGA-AA-A00Z	TCGA-AA-A00Z-01	70	STAGE IIA	6TH	10	NA	Colorectal Adenocarcinoma	COAD	Colon Adenocarcinoma	Indivumed	669	-25872	0	21.9943	DiseaseFree	21.9943	ALIVE OR DEAD TUMOR FREE	NA	6/15/11	0.1737	NA	No	C18.7	8140-03-01	C18.7	Yes	No	14	No	COAD	21.9943	LIVING	af3a0634-4292-45bd-b948-6b6bd2d58090	M0	N0	T3	With Tumor	21.9943	CENSORED	Yes	Yes	NA	No	NA	1	Primary	Male
coadread_tcga_pan_can_atlas_2018	TCGA-AA-A010	TCGA-AA-A010-01	46	STAGE IIB	6TH	0	NA	Colorectal Adenocarcinoma	COAD	Colon Adenocarcinoma	Indivumed	1064	-16922	0	34.9804	DiseaseFree	34.9804	ALIVE OR DEAD TUMOR FREE	NA	6/15/11	0.0056	NA	No	C18.4	8140-03-01	C18.4	Yes	Yes	7502	No	COAD	34.9804	LIVING	0712566e-3371-4715-95f1-5b792e72d758	M0	N0	T4	With Tumor	34.9804	CENSORED	Yes	No	NA	No	NA	1	Primary	Female
coadread_tcga_pan_can_atlas_2018	TCGA-AA-A017	TCGA-AA-A017-01	57	STAGE IIA	6TH	9	NA	Colorectal Adenocarcinoma	COAD	Colon Adenocarcinoma	Indivumed	457	-21032	0	15.0245	DiseaseFree	15.0245	ALIVE OR DEAD TUMOR FREE	NA	6/15/11	0.231	NA	No	C18.7	8140-03-01	C18.7	Yes	No	54	No	COAD	15.0245	LIVING	af06cde0-c69a-4bb1-a234-8023b95e4835	M0	N0	T3	With Tumor	15.0245	CENSORED	Yes	No	NA	No	NA	1	Primary	Female
coadread_tcga_pan_can_atlas_2018	TCGA-AA-A01C	TCGA-AA-A01C-01	75	STAGE IIIA	6TH	17	NA	Colorectal Adenocarcinoma	COAD	Colon Adenocarcinoma	Indivumed	457	-27729	0	NA	NA	15.0245	ALIVE OR DEAD TUMOR FREE	NA	6/15/11	0.423	NA	No	C18.2	8140-03-01	C18.2	Yes	No	86	No	COAD	15.0245	LIVING	80809d79-92e1-4d6c-ba2e-0a9589997792	M0	N1	T2	With Tumor	15.0245	CENSORED	Yes	No	NA	No	NA	1	Primary	Male
coadread_tcga_pan_can_atlas_2018	TCGA-AA-A01F	TCGA-AA-A01F-01	72	STAGE IIIB	6TH	20	NA	Colorectal Adenocarcinoma	COAD	Colon Adenocarcinoma	Indivumed	974	-26298	0	NA	NA	32.0216	ALIVE OR DEAD TUMOR FREE	NA	6/15/11	0.5492	NA	No	C18.7	8140-03-01	C18.7	Yes	No	NA	NA	COAD	32.0216	LIVING	132229e5-947d-43e9-a54c-a97d4be7d604	M0	N1	T3	With Tumor	32.0216	CENSORED	Yes	No	NA	No	NA	1	Primary	Male
coadread_tcga_pan_can_atlas_2018	TCGA-AA-A01I	TCGA-AA-A01I-01	76	STAGE I	6TH	9	NA	Colorectal Adenocarcinoma	COAD	Colon Adenocarcinoma	Indivumed	943	-27759	0	31.0024	DiseaseFree	31.0024	ALIVE OR DEAD TUMOR FREE	NA	6/15/11	0.2417	NA	No	C18.7	8140-03-01	C18.7	Yes	No	103	No	COAD	31.0024	LIVING	86d18004-9478-4e46-83b4-4fbe445ccb70	M0	N0	T2	With Tumor	31.0024	CENSORED	Yes	No	NA	No	NA	1	Primary	Male
coadread_tcga_pan_can_atlas_2018	TCGA-AA-A01K	TCGA-AA-A01K-01	74	STAGE IIIC	6TH	12	NA	Colorectal Adenocarcinoma	COAD	Colon Adenocarcinoma	Indivumed	943	-27029	0	31.0024	DiseaseFree	31.0024	ALIVE OR DEAD TUMOR FREE	NA	6/15/11	0.3157	NA	No	C18.7	8140-03-01	C18.7	Yes	No	NA	No	COAD	31.0024	LIVING	a72dd578-3a6f-4807-a843-4a942500944e	M0	N2	T3	With Tumor	31.0024	CENSORED	Yes	No	NA	No	NA	1	Primary	Female
coadread_tcga_pan_can_atlas_2018	TCGA-AA-A01P	TCGA-AA-A01P-01	80	STAGE III	5TH	0	25	Colorectal Adenocarcinoma	COAD	Colon Adenocarcinoma	Indivumed	0	-29554	0	NA	NA	38.0708	DEAD WITH TUMOR	NA	6/15/11	0.0003	NA	No	C18.2	8140-03-01	C18.2	Yes	Yes	850	Yes	COAD	38.0708	DECEASED	13ae9d83-a22f-451f-88bb-686051725cf3	M0	N1	T3	With Tumor	25.0518	PROGRESSION	Yes	No	NA	No	10	1	Primary	Female
coadread_tcga_pan_can_atlas_2018	TCGA-AA-A01Q	TCGA-AA-A01Q-01	48	STAGE II	5TH	1	NA	Colorectal Adenocarcinoma	COAD	Colon Adenocarcinoma	Indivumed	31	-17715	0	NA	NA	1.01917	ALIVE OR DEAD TUMOR FREE	NA	6/15/11	0.0462	NA	No	C18.2	8140-03-01	C18.2	Yes	No	NA	NA	COAD	1.01917	LIVING	4be66108-e72a-406b-bb4b-f58ff2877336	M0	N0	T3	With Tumor	1.01917	CENSORED	Yes	No	NA	NA	NA	1	Primary	Female
coadread_tcga_pan_can_atlas_2018	TCGA-AA-A01S	TCGA-AA-A01S-01	47	STAGE III	5TH	7	NA	Colorectal Adenocarcinoma	COAD	Colon Adenocarcinoma	Indivumed	31	-17257	0	NA	NA	1.01917	ALIVE OR DEAD TUMOR FREE	NA	6/15/11	0.2205	NA	No	C18.7	8140-03-01	C18.7	Yes	Yes	51	NA	COAD	1.01917	LIVING	84e34cf2-b3bb-4a1a-8fb7-6c2c604c4008	M0	N1	T3	With Tumor	1.01917	CENSORED	Yes	No	NA	NA	NA	1	Primary	Female
coadread_tcga_pan_can_atlas_2018	TCGA-AA-A01T	TCGA-AA-A01T-01	63	STAGE III	5TH	22	NA	Colorectal Adenocarcinoma	COAD	Colon Adenocarcinoma	Indivumed	1005	-23192	0	33.0407	DiseaseFree	33.0407	ALIVE OR DEAD TUMOR FREE	NA	6/15/11	0.3861	NA	No	C18.7	8140-03-01	C18.7	Yes	Yes	90	No	COAD	33.0407	LIVING	f87c6dcc-1a9e-4df5-962c-1f946e2611f8	M0	N1	T3	With Tumor	33.0407	CENSORED	Yes	No	NA	No	NA	1	Primary	Female
coadread_tcga_pan_can_atlas_2018	TCGA-AA-A01V	TCGA-AA-A01V-01	59	STAGE I	5TH	0	NA	Colorectal Adenocarcinoma	COAD	Colon Adenocarcinoma	Indivumed	31	-21792	0	NA	NA	1.01917	ALIVE OR DEAD TUMOR FREE	NA	6/15/11	0.0001	NA	No	C18.0	8140-03-01	C18.0	Yes	Yes	108	NA	COAD	1.01917	LIVING	0cb0dac8-4ce2-444a-b1ae-1550e065b4d9	M0	N0	T2	With Tumor	1.01917	CENSORED	Yes	No	NA	NA	NA	1	Primary	Male
coadread_tcga_pan_can_atlas_2018	TCGA-AA-A01X	TCGA-AA-A01X-01	80	STAGE III	5TH	21	-3	Colorectal Adenocarcinoma	COAD	Colon Adenocarcinoma	Indivumed	791	-29281	0	NA	NA	26.0052	ALIVE OR DEAD TUMOR FREE	NA	6/15/11	0.522	NA	No	C18.7	8140-03-01	C18.7	Yes	Yes	65	Yes	COAD	26.0052	LIVING	2e386e48-b99b-4806-a3e3-081d72a606e7	M0	N1	T2	With Tumor	26.0052	PROGRESSION	Yes	No	NA	No	-4	1	Primary	Female
coadread_tcga_pan_can_atlas_2018	TCGA-AA-A01Z	TCGA-AA-A01Z-01	68	STAGE II	5TH	8	29	Colorectal Adenocarcinoma	COAD	Colon Adenocarcinoma	Indivumed	1126	-24990	0	NA	NA	37.0188	ALIVE OR DEAD TUMOR FREE	NA	6/15/11	0.1752	NA	No	C18.2	8140-03-01	C18.2	Yes	Yes	95	Yes	COAD	37.0188	LIVING	c9e829d9-cd08-41a9-a5a4-34f2d7d619c7	M0	N0	T3	With Tumor	37.0188	PROGRESSION	Yes	No	NA	No	10	1	Primary	Male
coadread_tcga_pan_can_atlas_2018	TCGA-AA-A022	TCGA-AA-A022-01	88	STAGE II	5TH	7	NA	Colorectal Adenocarcinoma	COAD	Colon Adenocarcinoma	Indivumed	0	-32446	0	NA	NA	0	ALIVE OR DEAD TUMOR FREE	NA	6/15/11	0.1452	NA	No	C18.0	8140-03-01	C18.0	Yes	No	1466	NA	COAD	0	LIVING	7a481097-14a3-4916-9632-d899c25fd284	M0	N0	T4	With Tumor	0	CENSORED	Yes	No	NA	NA	NA	1	Primary	Female
coadread_tcga_pan_can_atlas_2018	TCGA-AA-A029	TCGA-AA-A029-01	67	STAGE II	5TH	13	NA	Colorectal Adenocarcinoma	COAD	Colon Adenocarcinoma	Indivumed	1581	-24686	0	51.9775	DiseaseFree	51.9775	ALIVE OR DEAD TUMOR FREE	NA	6/15/11	0.2676	NA	No	C18.0	8140-03-01	C18.0	Yes	No	NA	No	COAD	51.9775	LIVING	93ca8937-97c0-4f6e-bdec-66d32f2a7b3d	M0	N0	T3	With Tumor	51.9775	CENSORED	Yes	No	NA	No	NA	1	Primary	Male
coadread_tcga_pan_can_atlas_2018	TCGA-AA-A02E	TCGA-AA-A02E-01	82	STAGE IV	6TH	23	NA	Colorectal Adenocarcinoma	COAD	Colon Adenocarcinoma	Indivumed	NA	-30256	0	NA	NA	2.95887	DEAD WITH TUMOR	NA	6/15/11	0.5898	NA	No	C18.0	8140-03-01	C18.0	Yes	Yes	148	NA	COAD	2.95887	DECEASED	35620be9-3ba5-4be7-9e00-83103e6a92e6	M1	N1	T3	With Tumor	2.95887	PROGRESSION	Yes	No	NA	NA	NA	1	Primary	Female
coadread_tcga_pan_can_atlas_2018	TCGA-AA-A02F	TCGA-AA-A02F-01	68	STAGE IV	6TH	13	NA	Colorectal Adenocarcinoma	COAD	Colon Adenocarcinoma	Indivumed	1216	-25051	0	NA	NA	39.9776	ALIVE OR DEAD TUMOR FREE	NA	6/15/11	0.5801	NA	No	C18.7	8010-03-01	C18.7	Yes	Yes	51	No	COAD	39.9776	LIVING	dd4be58e-da22-4bcd-bf4c-2b9e60ffda19	M1	N1	T3	With Tumor	39.9776	CENSORED	Yes	No	NA	No	NA	1	Primary	Female
coadread_tcga_pan_can_atlas_2018	TCGA-AA-A02H	TCGA-AA-A02H-01	74	STAGE IV	6TH	11	NA	Colorectal Adenocarcinoma	COAD	Colon Adenocarcinoma	Indivumed	NA	-27362	0	NA	NA	2.00546	DEAD WITH TUMOR	NA	6/15/11	0.4195	NA	No	C18.7	8140-03-01	C18.7	Yes	Yes	74	NA	COAD	2.00546	DECEASED	69fb431f-0caf-4cdd-9085-eda5b18ed15d	M1	N2	T3	With Tumor	2.00546	PROGRESSION	Yes	No	NA	NA	NA	1	Primary	Female
coadread_tcga_pan_can_atlas_2018	TCGA-AA-A02J	TCGA-AA-A02J-01	70	STAGE IV	6TH	9	NA	Colorectal Adenocarcinoma	COAD	Colon Adenocarcinoma	Indivumed	NA	-25749	0	NA	NA	5.03008	DEAD WITH TUMOR	NA	6/15/11	0.1843	NA	No	C18.7	8140-03-01	C18.7	Yes	No	NA	NA	COAD	5.03008	DECEASED	73a142e1-8ac2-4cfe-b8cf-7e9dea64f488	M1	N0	T3	With Tumor	5.03008	PROGRESSION	Yes	No	NA	NA	NA	1	Primary	Female
coadread_tcga_pan_can_atlas_2018	TCGA-AA-A02O	TCGA-AA-A02O-01	82	STAGE II	6TH	12	NA	Colorectal Adenocarcinoma	COAD	Colon Adenocarcinoma	Indivumed	28	-30288	0	NA	NA	0.920538	ALIVE OR DEAD TUMOR FREE	NA	6/15/11	0.2498	NA	No	C18.4	8140-03-01	C18.4	Yes	Yes	160	NA	COAD	0.920538	LIVING	6fa41234-9077-4d05-a295-6820f3bedf5b	M0	N0	T3	With Tumor	0.920538	CENSORED	Yes	No	NA	NA	NA	1	Primary	Male
coadread_tcga_pan_can_atlas_2018	TCGA-AA-A02R	TCGA-AA-A02R-01	84	STAGE IIA	6TH	2	NA	Colorectal Adenocarcinoma	COAD	Colon Adenocarcinoma	Indivumed	NA	-30834	0	NA	NA	22.0272	DEAD WITH TUMOR	NA	6/15/11	0.0464	NA	No	C18.0	8140-03-01	C18.0	Yes	No	1090	NA	COAD	22.0272	DECEASED	764c97c9-01d3-45cb-86bd-f8a52b5468da	M0	N0	T3	With Tumor	22.0272	PROGRESSION	Yes	No	NA	NA	NA	1	Primary	Female
coadread_tcga_pan_can_atlas_2018	TCGA-AA-A02W	TCGA-AA-A02W-01	73	STAGE I	5TH	21	NA	Colorectal Adenocarcinoma	COAD	Colon Adenocarcinoma	Indivumed	1247	-26693	0	33.0407	Recurred/Progressed	40.9968	ALIVE OR DEAD TUMOR FREE	NA	6/15/11	0.4626	NA	No	C18.7	8140-03-01	C18.7	Yes	No	92	Yes	COAD	40.9968	LIVING	73448b56-a6c6-4c98-a153-ab704261e073	M0	N0	T2	With Tumor	33.0407	PROGRESSION	Yes	No	NA	No	NA	1	Primary	Female
coadread_tcga_pan_can_atlas_2018	TCGA-AA-A02Y	TCGA-AA-A02Y-01	73	STAGE I	6TH	8	21	Colorectal Adenocarcinoma	COAD	Colon Adenocarcinoma	Indivumed	1216	-26724	0	39.9776	DiseaseFree	39.9776	ALIVE OR DEAD TUMOR FREE	NA	6/15/11	0.1905	NA	No	C18.0	8140-03-01	C18.0	Yes	Yes	110	No	COAD	39.9776	LIVING	a435fdf4-a89a-499e-9006-cbb5693eab26	M0	N0	T2	With Tumor	39.9776	CENSORED	Yes	No	NA	No	16	1	Primary	Male
coadread_tcga_pan_can_atlas_2018	TCGA-AA-A03J	TCGA-AA-A03J-01	65	STAGE I	5TH	21	NA	Colorectal Adenocarcinoma	COAD	Colon Adenocarcinoma	Indivumed	1246	-23986	0	40.9639	DiseaseFree	40.9639	ALIVE OR DEAD TUMOR FREE	NA	6/15/11	0.4677	NA	No	C18.7	8140-03-01	C18.7	Yes	Yes	81	No	COAD	40.9639	LIVING	e6c8c5fc-158a-4de4-b3f6-3b645584bbc7	M0	N0	T2	With Tumor	40.9639	CENSORED	Yes	No	NA	No	NA	1	Primary	Female
coadread_tcga_pan_can_atlas_2018	TCGA-AD-6548	TCGA-AD-6548-01	81	STAGE I	7TH	4	35	Colorectal Adenocarcinoma	COAD	Colon Adenocarcinoma	International Genomics Consortium	650	-29758	0	21.3696	DiseaseFree	21.3696	ALIVE OR DEAD TUMOR FREE	Not Hispanic Or Latino	7/22/11	0.0752	NA	No	C18.5	8140-03-01	C18.5	Yes	Yes	119	No	COAD	21.3696	LIVING	c113808a-773f-4179-82d6-9083518404b5	M0	N0	T2	NA	21.3696	CENSORED	Yes	No	White	No	26	1	Primary	Female
coadread_tcga_pan_can_atlas_2018	TCGA-AD-6888	TCGA-AD-6888-01	73	STAGE IIIB	7TH	30	29	Colorectal Adenocarcinoma	COAD	Colon Adenocarcinoma	International Genomics Consortium	155	-26816	0	11.2766	Recurred/Progressed	15.5176	DEAD WITH TUMOR	Not Hispanic Or Latino	7/22/11	0.1853	NA	No	C18.2	8140-03-01	C18.2	Yes	Yes	104	Yes	COAD	15.5176	DECEASED	13eff2e5-e33a-485f-9ba4-8a7ccb3c7528	M0	N1B	T3	Tumor Free	11.2766	PROGRESSION	Yes	Yes	White	No	14	1	Primary	Male
coadread_tcga_pan_can_atlas_2018	TCGA-AD-6889	TCGA-AD-6889-01	76	STAGE IIA	6TH	0	41	Colorectal Adenocarcinoma	COAD	Colon Adenocarcinoma	International Genomics Consortium	2056	NA	0	49.8405	Recurred/Progressed	83.2429	ALIVE OR DEAD TUMOR FREE	NA	2007-12-11	0.0008	NA	No	C18.2	8140-03-01	C18.2	Yes	Yes	1703	No	COAD	83.2429	DECEASED	955464c8-9c62-430c-87b8-107db5c980a8	M0	N0	T3	Tumor Free	49.8405	PROGRESSION	Yes	No	Asian	No	20	1	Primary	Male
coadread_tcga_pan_can_atlas_2018	TCGA-AD-6890	TCGA-AD-6890-01	65	NA	7TH	9	35	Colorectal Adenocarcinoma	COAD	Colon Adenocarcinoma	International Genomics Consortium	746	-23769	0	24.5258	DiseaseFree	24.5258	ALIVE OR DEAD TUMOR FREE	NA	7/22/11	0.1853	NA	No	C18.2	8140-03-01	C18.2	Yes	Yes	99	No	COAD	24.5258	LIVING	e8e80df9-e3ba-4dec-b8fc-a5e80d8c6798	MX	N0	T1	Tumor Free	24.5258	CENSORED	Yes	No	White	No	18	1	Primary	Male
coadread_tcga_pan_can_atlas_2018	TCGA-AD-6895	TCGA-AD-6895-01	84	STAGE IIIB	7TH	0	21	Colorectal Adenocarcinoma	COAD	Colon Adenocarcinoma	International Genomics Consortium	763	-30879	0	25.0847	DiseaseFree	25.0847	ALIVE OR DEAD TUMOR FREE	Not Hispanic Or Latino	7/22/11	0.0019	NA	No	C18.0	8140-03-01	C18.0	Yes	Yes	1536	No	COAD	25.0847	LIVING	4f601d7b-8db1-4c6d-9374-21dcd804980d	M0	N1A	T3	Tumor Free	25.0847	CENSORED	Yes	Yes	White	No	18	1	Primary	Male
coadread_tcga_pan_can_atlas_2018	TCGA-AD-6901	TCGA-AD-6901-01	78	NA	7TH	25	3	Colorectal Adenocarcinoma	COAD	Colon Adenocarcinoma	International Genomics Consortium	31	-28579	0	15.3861	Recurred/Progressed	22.4217	DEAD WITH TUMOR	NA	7/25/11	0.2971	NA	No	C18.0	8140-03-01	C18.0	Yes	Yes	223	Yes	COAD	22.4217	DECEASED	b76d1de7-6447-474d-bf67-77e0bb2da73a	MX	N0	T3	With Tumor	15.3861	PROGRESSION	Yes	No	White	No	-14	1	Primary	Male
coadread_tcga_pan_can_atlas_2018	TCGA-AD-6963	TCGA-AD-6963-01	58	NA	7TH	19	27	Colorectal Adenocarcinoma	COAD	Colon Adenocarcinoma	International Genomics Consortium	834	-21294	0	27.4189	DiseaseFree	27.4189	ALIVE OR DEAD TUMOR FREE	NA	8/17/11	0.1973	NA	No	C18.2	8140-03-01	C18.2	Yes	Yes	74	No	COAD	27.4189	LIVING	47a8e514-904c-4867-8f43-7eb573be835b	MX	N0	T3	Tumor Free	27.4189	CENSORED	Yes	No	White	No	16	1	Primary	Male
coadread_tcga_pan_can_atlas_2018	TCGA-AD-6964	TCGA-AD-6964-01	58	NA	7TH	0	7	Colorectal Adenocarcinoma	COAD	Colon Adenocarcinoma	International Genomics Consortium	23	-21457	0	NA	NA	10.8821	DEAD WITH TUMOR	Not Hispanic Or Latino	8/17/11	0.0111	NA	No	C18.2	8140-03-01	C18.2	Yes	Yes	1409	Yes	COAD	10.8821	DECEASED	5e7074a6-5011-4dc5-950c-41365dbc6d09	NA	N2B	T4A	With Tumor	10.6848	PROGRESSION	Yes	Yes	White	No	10	1	Primary	Male
coadread_tcga_pan_can_atlas_2018	TCGA-AD-6965	TCGA-AD-6965-01	62	STAGE IIIC	7TH	18	35	Colorectal Adenocarcinoma	COAD	Colon Adenocarcinoma	International Genomics Consortium	805	-22853	0	21.3039	Recurred/Progressed	26.4655	ALIVE OR DEAD TUMOR FREE	Not Hispanic Or Latino	8/17/11	0.3464	NA	No	C18.0	8140-03-01	C18.0	Yes	Yes	109	Yes	COAD	26.4655	LIVING	c8de215d-53a4-4e6c-be58-5887a8094815	M0	N2B	T4A	With Tumor	21.3039	PROGRESSION	Yes	No	White	No	22	1	Primary	Male
coadread_tcga_pan_can_atlas_2018	TCGA-AD-A5EJ	TCGA-AD-A5EJ-01	74	STAGE IIA	7TH	1	41	Colorectal Adenocarcinoma	COAD	Colon Adenocarcinoma	International Genomics Consortium	0	-27180	0	NA	NA	0	ALIVE OR DEAD TUMOR FREE	Not Hispanic Or Latino	2007-12-13	0.0114	NA	No	C18.0	8140-03-01	C18.0	Yes	Yes	1444	No	COAD	0	LIVING	613AA3E8-A70B-45A9-9C08-0C2346C8BF00	MX	N0	T3	Tumor Free	0	CENSORED	Yes	No	Black or African American	NA	24	1	Primary	Female
coadread_tcga_pan_can_atlas_2018	TCGA-AD-A5EK	TCGA-AD-A5EK-01	51	STAGE I	7TH	25	7	Colorectal Adenocarcinoma	COAD	Colon Adenocarcinoma	International Genomics Consortium	500	-18731	0	16.4382	DiseaseFree	16.4382	ALIVE OR DEAD TUMOR FREE	Not Hispanic Or Latino	2007-12-13	0.9127	NA	No	C18.2	8140-03-01	C18.2	Yes	Yes	73	No	COAD	16.4382	LIVING	E8EC26BD-C88D-42B9-AC8A-AB121B8140F8	MX	N0	T2	Tumor Free	16.4382	CENSORED	Yes	No	Black or African American	No	6	1	Primary	Male
coadread_tcga_pan_can_atlas_2018	TCGA-AM-5820	TCGA-AM-5820-01	59	STAGE IVA	7TH	6	17	Colorectal Adenocarcinoma	COAD	Colon Adenocarcinoma	Cureline	14	-21902	0	NA	NA	0.460269	ALIVE OR DEAD TUMOR FREE	Not Hispanic Or Latino	7/15/11	0.2068	NA	No	C18.9	8140-03-01	C18.9	Yes	Yes	71	NA	COAD	0.460269	LIVING	26a12266-c6d8-42f9-bd4e-5093d827ac9a	M1	N2	T4A	Tumor Free	0.460269	CENSORED	Yes	No	White	NA	12	1	Primary	Female
coadread_tcga_pan_can_atlas_2018	TCGA-AM-5821	TCGA-AM-5821-01	68	STAGE IIA	7TH	4	31	Colorectal Adenocarcinoma	COAD	Colon Adenocarcinoma	Cureline	28	-24903	0	NA	NA	0.920538	ALIVE OR DEAD TUMOR FREE	Not Hispanic Or Latino	7/15/11	0.105	NA	No	C18.7	8140-03-01	C18.7	Yes	Yes	1205	NA	COAD	0.920538	LIVING	605baa86-79e3-484d-82d2-4de27d405ba1	M0	N0	T3	Tumor Free	0.920538	CENSORED	No	No	White	NA	18	1	Primary	Female
coadread_tcga_pan_can_atlas_2018	TCGA-AU-3779	TCGA-AU-3779-01	80	STAGE IIA	7TH	20	7	Colorectal Adenocarcinoma	COAD	Colon Adenocarcinoma	St. Joseph's Medical Center-(MD)	NA	-29460	0	NA	NA	14.4985	ALIVE OR DEAD TUMOR FREE	Not Hispanic Or Latino	12/28/10	0.3253	NA	No	C18.7	8140-03-01	C18.7	Yes	Yes	93	NA	COAD	14.4985	LIVING	fb4cc403-694c-421f-b360-3108b6d57ad5	M0	N0	T3	Tumor Free	14.4985	CENSORED	Yes	No	White	No	10	1	Primary	Female
coadread_tcga_pan_can_atlas_2018	TCGA-AU-6004	TCGA-AU-6004-01	69	STAGE I	7TH	2	31	Colorectal Adenocarcinoma	COAD	Colon Adenocarcinoma	St. Joseph's Medical Center-(MD)	824	-25259	0	NA	NA	27.0901	ALIVE OR DEAD TUMOR FREE	Not Hispanic Or Latino	2006-03-11	0.0505	NA	No	C18.0	8140-03-01	C18.0	Yes	Yes	967	NA	COAD	27.0901	LIVING	32b77693-18e1-4692-8488-add1940c9e7c	M0	N0	T2	Tumor Free	27.0901	CENSORED	Yes	No	White	NA	22	1	Primary	Female
coadread_tcga_pan_can_atlas_2018	TCGA-AY-4070	TCGA-AY-4070-01	50	STAGE IIIC	6TH	18	NA	Colorectal Adenocarcinoma	COAD	Colon Adenocarcinoma	UNC	NA	-18621	0	NA	NA	16.3067	DEAD WITH TUMOR	Not Hispanic Or Latino	11/18/10	0.3407	NA	No	C18.2	8140-03-01	C18.2	Yes	Yes	151	Yes	COAD	16.3067	DECEASED	6baf61b6-ae5b-42f0-adc9-0d26fda231f7	M0	N2	T3	With Tumor	6.115	PROGRESSION	Yes	No	Black or African American	No	NA	1	Primary	Female
coadread_tcga_pan_can_atlas_2018	TCGA-AY-4071	TCGA-AY-4071-01	63	STAGE I	6TH	17	NA	Colorectal Adenocarcinoma	COAD	Colon Adenocarcinoma	UNC	NA	-23320	0	NA	NA	0.953414	ALIVE OR DEAD TUMOR FREE	Not Hispanic Or Latino	2004-07-11	0.332	NA	No	C18.7	8140-03-01	C18.7	Yes	Yes	115	No	COAD	0.953414	DECEASED	315ef7f6-ca21-4d87-8f19-40bd455885ec	NA	N0	T1	Tumor Free	0.953414	CENSORED	Yes	No	White	No	NA	1	Primary	Female
coadread_tcga_pan_can_atlas_2018	TCGA-AY-5543	TCGA-AY-5543-01	65	STAGE IVA	7TH	14	35	Colorectal Adenocarcinoma	COAD	Colon Adenocarcinoma	UNC	1004	-23870	0	NA	NA	33.0079	ALIVE OR DEAD TUMOR FREE	Not Hispanic Or Latino	2004-07-11	0.3122	NA	No	C18.2	8140-03-01	C18.2	Yes	Yes	97	No	COAD	33.0079	LIVING	14cc6f5b-5692-471e-98b4-ae200b3d8fed	M1	N1A	T3	Tumor Free	33.0079	CENSORED	Yes	No	Black or African American	No	16	1	Primary	Female
coadread_tcga_pan_can_atlas_2018	TCGA-AY-6197	TCGA-AY-6197-01	60	STAGE IIA	7TH	3	31	Colorectal Adenocarcinoma	COAD	Colon Adenocarcinoma	UNC	652	-21957	0	21.4354	DiseaseFree	21.4354	ALIVE OR DEAD TUMOR FREE	Not Hispanic Or Latino	4/14/11	0.0897	NA	No	C18.2	8140-03-01	C18.2	Yes	Yes	1056	No	COAD	21.4354	LIVING	f6c674bf-396d-4bfe-8d08-e7266c314be3	NA	N0	T3	Tumor Free	21.4354	CENSORED	Yes	No	White	No	24	1	Primary	Male
coadread_tcga_pan_can_atlas_2018	TCGA-AY-6386	TCGA-AY-6386-01	66	STAGE IIIB	7TH	2	37	Colorectal Adenocarcinoma	COAD	Colon Adenocarcinoma	UNC	542	-24453	0	17.819	DiseaseFree	17.819	ALIVE OR DEAD TUMOR FREE	Not Hispanic Or Latino	2006-01-11	0.0544	NA	No	NA	NA	NA	Yes	Yes	101	No	COAD	17.819	LIVING	35c9264f-34ec-4d75-ab80-aaac86108fc8	M0	N1A	T3	Tumor Free	17.819	CENSORED	Yes	No	Black or African American	No	28	1	Primary	Female
coadread_tcga_pan_can_atlas_2018	TCGA-AY-A54L	TCGA-AY-A54L-01	74	STAGE I	7TH	27	29	Colorectal Adenocarcinoma	COAD	Colon Adenocarcinoma	UNC	525	-27074	0	13.019	Recurred/Progressed	17.2601	ALIVE OR DEAD TUMOR FREE	NA	2/26/13	0.1997	NA	No	C18.3	8140-03-01	C18.3	Yes	Yes	139	Yes	COAD	17.2601	LIVING	D8E9EA52-FF28-4626-BAA3-71350FD53DDF	M0	N0	T2	Tumor Free	13.019	PROGRESSION	Yes	No	Black or African American	No	18	1	Primary	Female
coadread_tcga_pan_can_atlas_2018	TCGA-AY-A69D	TCGA-AY-A69D-01	55	STAGE IIA	7TH	23	15	Colorectal Adenocarcinoma	COAD	Colon Adenocarcinoma	UNC	543	-20299	0	17.8519	DiseaseFree	17.8519	ALIVE OR DEAD TUMOR FREE	Not Hispanic Or Latino	6/18/13	0.508	NA	No	C18.4	8140-03-01	C18.4	Yes	Yes	186	No	COAD	17.8519	LIVING	ACD51808-870C-4684-A2DE-AA0B058729E1	M0	N0	T3	Tumor Free	17.8519	CENSORED	Yes	No	Black or African American	No	16	1	Primary	Female
coadread_tcga_pan_can_atlas_2018	TCGA-AY-A71X	TCGA-AY-A71X-01	54	STAGE I	7TH	0	15	Colorectal Adenocarcinoma	COAD	Colon Adenocarcinoma	UNC	588	-19904	0	19.3313	DiseaseFree	19.3313	ALIVE OR DEAD TUMOR FREE	Not Hispanic Or Latino	2012-09-13	0.0607	NA	No	C18.0	8140-03-01	C18.0	Yes	Yes	90	No	COAD	19.3313	LIVING	D4DA3298-3A02-44A6-BDCD-D260F38E520B	M0	N0	T2	Tumor Free	19.3313	CENSORED	Yes	No	Black or African American	No	10	1	Primary	Female
coadread_tcga_pan_can_atlas_2018	TCGA-AY-A8YK	TCGA-AY-A8YK-01	44	STAGE IVA	7TH	26	21	Colorectal Adenocarcinoma	COAD	Colon Adenocarcinoma	UNC	573	-16140	0	NA	NA	18.8381	ALIVE OR DEAD TUMOR FREE	Not Hispanic Or Latino	2003-10-14	0.2674	NA	No	C18.7	8140-03-01	C18.7	Yes	Yes	61	No	COAD	18.8381	LIVING	C6F6C032-5D4E-4028-AED0-24A587620354	M1	N2A	T3	Tumor Free	18.8381	CENSORED	Yes	No	Black or African American	No	20	1	Primary	Male
coadread_tcga_pan_can_atlas_2018	TCGA-AZ-4308	TCGA-AZ-4308-01	47	STAGE IIIB	6TH	8	NA	Colorectal Adenocarcinoma	COAD	Colon Adenocarcinoma	University of Pittsburgh	3324	-17321	0	109.281	DiseaseFree	109.281	ALIVE OR DEAD TUMOR FREE	Not Hispanic Or Latino	2002-11-11	0.1974	NA	No	C18.7	8140-03-01	C18.7	Yes	Yes	73	No	COAD	109.281	LIVING	3d8fd9b2-9aa2-4c81-8843-535ae66d6140	M0	N1	T3	Tumor Free	109.281	CENSORED	Yes	No	White	No	NA	1	Primary	Female
coadread_tcga_pan_can_atlas_2018	TCGA-AZ-4313	TCGA-AZ-4313-01	51	STAGE I	6TH	5	35	Colorectal Adenocarcinoma	COAD	Colon Adenocarcinoma	University of Pittsburgh	2310	-18765	0	75.9444	DiseaseFree	75.9444	ALIVE OR DEAD TUMOR FREE	Not Hispanic Or Latino	2002-11-11	0.1381	NA	No	C18.6	8140-03-01	C18.6	Yes	No	NA	No	COAD	75.9444	LIVING	1fd75c4d-e74c-410c-a150-814722c6c1cc	M0	N0	T1	Tumor Free	75.9444	CENSORED	Yes	Yes	White	No	16	1	Primary	Female
coadread_tcga_pan_can_atlas_2018	TCGA-AZ-4315	TCGA-AZ-4315-01	61	STAGE IIA	NA	0	35	Colorectal Adenocarcinoma	COAD	Colon Adenocarcinoma	University of Pittsburgh	1776	-22340	0	NA	NA	58.3884	ALIVE OR DEAD TUMOR FREE	Not Hispanic Or Latino	3/21/11	0.0013	NA	No	C18.0	8140-03-01	C18.0	Yes	Yes	6317	No	COAD	58.3884	LIVING	de287a25-981d-49f8-81af-fe0300e4cd31	M0	N0	T3	Tumor Free	58.3884	CENSORED	Yes	No	White	No	24	1	Primary	Male
coadread_tcga_pan_can_atlas_2018	TCGA-AZ-4323	TCGA-AZ-4323-01	37	STAGE IV	NA	5	-1	Colorectal Adenocarcinoma	COAD	Colon Adenocarcinoma	University of Pittsburgh	NA	-13755	0	NA	NA	1.41368	DEAD WITH TUMOR	Not Hispanic Or Latino	8/31/11	0.0208	NA	No	C18.0	8140-03-01	C18.0	Yes	Yes	51	No	COAD	1.41368	DECEASED	c59d90a6-9cda-426d-b8ea-41f0a87033d5	M1	N2	T4	With Tumor	1.41368	PROGRESSION	Yes	No	White	No	16	1	Primary	Male
coadread_tcga_pan_can_atlas_2018	TCGA-AZ-4614	TCGA-AZ-4614-01	71	STAGE IVA	NA	7	13	Colorectal Adenocarcinoma	COAD	Colon Adenocarcinoma	University of Pittsburgh	NA	-26267	0	NA	NA	5.65473	DEAD WITH TUMOR	Not Hispanic Or Latino	3/21/11	0.3669	NA	No	C18.0	8140-03-01	C18.0	Yes	Yes	180	No	COAD	5.65473	DECEASED	3334201d-a3c0-45ec-a9ed-cf48cc8c38e8	M1	N1	T4A	With Tumor	5.65473	PROGRESSION	Yes	No	White	No	4	1	Primary	Female
coadread_tcga_pan_can_atlas_2018	TCGA-AZ-4615	TCGA-AZ-4615-01	84	STAGE IIIB	NA	2	31	Colorectal Adenocarcinoma	COAD	Colon Adenocarcinoma	University of Pittsburgh	1002	-30908	0	NA	NA	32.9421	ALIVE OR DEAD TUMOR FREE	Not Hispanic Or Latino	3/22/11	0.0587	NA	No	C18.0	8140-03-01	C18.0	Yes	Yes	835	No	COAD	32.9421	LIVING	bf69a4ce-ec7e-4752-a86d-dcc80e3c9a57	M0	N1	T3	NA	22.6189	PROGRESSION	Yes	No	White	No	22	1	Primary	Male
coadread_tcga_pan_can_atlas_2018	TCGA-AZ-4616	TCGA-AZ-4616-01	82	STAGE IV	6TH	13	37	Colorectal Adenocarcinoma	COAD	Colon Adenocarcinoma	University of Pittsburgh	NA	-30043	0	NA	NA	5.12871	DEAD WITH TUMOR	Not Hispanic Or Latino	8/30/11	0.2654	NA	No	C18.0	8140-03-01	C18.0	Yes	Yes	91	No	COAD	5.12871	DECEASED	e703af88-c05f-4d7b-b225-d640e4d1a2a5	M1	N2	T3	NA	5.12871	PROGRESSION	Yes	No	White	No	18	1	Primary	Female
coadread_tcga_pan_can_atlas_2018	TCGA-AZ-4681	TCGA-AZ-4681-01	79	STAGE IIA	6TH	11	NA	Colorectal Adenocarcinoma	COAD	Colon Adenocarcinoma	University of Pittsburgh	3247	-28906	0	106.75	DiseaseFree	106.75	ALIVE OR DEAD TUMOR FREE	Not Hispanic Or Latino	3/22/11	0.238	NA	No	C18.2	8140-03-01	C18.2	Yes	Yes	79	No	COAD	106.75	LIVING	6fbc2b46-6762-4778-aa7e-782162c5397c	M0	N0	T3	Tumor Free	106.75	CENSORED	NA	No	White	No	NA	1	Primary	Female
coadread_tcga_pan_can_atlas_2018	TCGA-AZ-4682	TCGA-AZ-4682-01	61	STAGE IVA	NA	10	27	Colorectal Adenocarcinoma	COAD	Colon Adenocarcinoma	University of Pittsburgh	NA	-22409	0	NA	NA	22.3559	DEAD WITH TUMOR	Not Hispanic Or Latino	3/23/11	0.354	NA	No	C19	8140-03-01	C19.9	Yes	Yes	70	No	COAD	22.3559	DECEASED	e588714a-7753-4c3c-abb6-eaf1aab53ab3	M1	N0	T3	With Tumor	22.3559	PROGRESSION	Yes	No	White	No	14	1	Primary	Male
coadread_tcga_pan_can_atlas_2018	TCGA-AZ-4684	TCGA-AZ-4684-01	49	STAGE IVA	NA	21	29	Colorectal Adenocarcinoma	COAD	Colon Adenocarcinoma	University of Pittsburgh	1977	-18252	0	NA	NA	64.9965	ALIVE OR DEAD TUMOR FREE	Not Hispanic Or Latino	3/23/11	0.2936	NA	No	C19	8140-03-01	C19.9	Yes	No	NA	Yes	COAD	64.9965	LIVING	cac80259-3a26-4a99-b0d3-13454068e6ed	M1	N2	T3	With Tumor	13.5122	PROGRESSION	Yes	No	White	No	20	1	Primary	Male
coadread_tcga_pan_can_atlas_2018	TCGA-AZ-5403	TCGA-AZ-5403-01	43	STAGE II	5TH	17	15	Colorectal Adenocarcinoma	COAD	Colon Adenocarcinoma	University of Pittsburgh	NA	-15983	0	NA	NA	62.7938	DEAD WITH TUMOR	Not Hispanic Or Latino	8/26/11	0.3092	NA	No	C18.6	8140-03-01	C18.6	Yes	Yes	75	Yes	COAD	62.7938	DECEASED	85a57cfe-f1c9-44d9-8b50-022c0d3438d1	MX	N0	T3	With Tumor	9.99441	PROGRESSION	Yes	No	White	No	12	1	Primary	Male
coadread_tcga_pan_can_atlas_2018	TCGA-AZ-5407	TCGA-AZ-5407-01	51	STAGE I	6TH	7	23	Colorectal Adenocarcinoma	COAD	Colon Adenocarcinoma	University of Pittsburgh	2683	-18820	0	88.2073	DiseaseFree	88.2073	ALIVE OR DEAD TUMOR FREE	Not Hispanic Or Latino	8/29/11	0.1871	NA	No	C18.0	8140-03-01	C18.0	Yes	Yes	89	No	COAD	88.2073	LIVING	b718134c-5231-4f29-a423-7bad17c93fc5	M0	N0	T1	Tumor Free	88.2073	CENSORED	Yes	No	White	No	10	1	Primary	Female
coadread_tcga_pan_can_atlas_2018	TCGA-AZ-6598	TCGA-AZ-6598-01	77	STAGE II	5TH	11	33	Colorectal Adenocarcinoma	COAD	Colon Adenocarcinoma	University of Pittsburgh	NA	-28182	0	49.4132	DiseaseFree	49.4132	ALIVE OR DEAD TUMOR FREE	Not Hispanic Or Latino	8/29/11	0.2696	NA	No	C18.2	8140-03-01	C18.2	Yes	Yes	2317	No	COAD	49.4132	DECEASED	a8b4284d-cbbb-43e3-897b-d04af4bfba74	MX	N0	T3	NA	49.4132	CENSORED	Yes	No	White	No	12	1	Primary	Female
coadread_tcga_pan_can_atlas_2018	TCGA-AZ-6599	TCGA-AZ-6599-01	72	STAGE I	5TH	0	-5	Colorectal Adenocarcinoma	COAD	Colon Adenocarcinoma	University of Pittsburgh	NA	-26438	0	6.77253	DiseaseFree	6.77253	ALIVE OR DEAD TUMOR FREE	Not Hispanic Or Latino	8/29/11	0.006	NA	No	C18.0	8140-03-01	C18.0	Yes	Yes	229	No	COAD	6.77253	DECEASED	fbb69964-f962-4b89-b59b-dd05f8faf61a	MX	N0	T2	NA	6.77253	CENSORED	Yes	No	White	No	6	1	Primary	Male
coadread_tcga_pan_can_atlas_2018	TCGA-AZ-6600	TCGA-AZ-6600-01	64	STAGE IV	5TH	21	25	Colorectal Adenocarcinoma	COAD	Colon Adenocarcinoma	University of Pittsburgh	NA	-23581	0	NA	NA	12.0985	DEAD WITH TUMOR	Not Hispanic Or Latino	8/30/11	0.4215	NA	No	C18.2	8140-03-01	C18.2	Yes	Yes	125	No	COAD	12.0985	DECEASED	aee20b98-df51-4ead-86cc-0d5f60a74b90	M1	N1	T4	With Tumor	12.0985	PROGRESSION	Yes	No	Black or African American	No	8	1	Primary	Male
coadread_tcga_pan_can_atlas_2018	TCGA-AZ-6603	TCGA-AZ-6603-01	77	NA	5TH	27	9	Colorectal Adenocarcinoma	COAD	Colon Adenocarcinoma	University of Pittsburgh	NA	-28424	0	29.5558	DiseaseFree	29.5558	ALIVE OR DEAD TUMOR FREE	Not Hispanic Or Latino	2009-02-11	0.4096	NA	No	C18.7	8140-03-01	C18.7	Yes	Yes	77	No	COAD	29.5558	DECEASED	56d5b0b9-9093-4286-a2c6-7faa9a1680f5	MX	N1	T2	Tumor Free	29.5558	CENSORED	Yes	No	White	No	12	1	Primary	Female
coadread_tcga_pan_can_atlas_2018	TCGA-AZ-6605	TCGA-AZ-6605-01	77	STAGE IIIB	6TH	21	3	Colorectal Adenocarcinoma	COAD	Colon Adenocarcinoma	University of Pittsburgh	NA	-28485	0	NA	NA	5.22734	ALIVE OR DEAD TUMOR FREE	Not Hispanic Or Latino	2009-02-11	0.1834	NA	No	C18.2	8140-03-01	C18.2	Yes	Yes	105	No	COAD	5.22734	DECEASED	849031de-ac8a-4012-9362-d192512997f1	M0	N1	T4	Tumor Free	5.22734	CENSORED	Yes	No	White	No	18	1	Primary	Male
coadread_tcga_pan_can_atlas_2018	TCGA-AZ-6606	TCGA-AZ-6606-01	81	STAGE IV	6TH	8	17	Colorectal Adenocarcinoma	COAD	Colon Adenocarcinoma	University of Pittsburgh	NA	-29704	0	NA	NA	11.7369	DEAD WITH TUMOR	Not Hispanic Or Latino	2009-02-11	0.2344	NA	No	C18.0	8140-03-01	C18.0	Yes	Yes	129	No	COAD	11.7369	DECEASED	c8d6fe73-3504-42a5-9723-e1916fba8208	M1	N2	T4	With Tumor	11.7369	PROGRESSION	Yes	No	White	No	22	1	Primary	Male
coadread_tcga_pan_can_atlas_2018	TCGA-AZ-6607	TCGA-AZ-6607-01	69	STAGE IV	6TH	22	19	Colorectal Adenocarcinoma	COAD	Colon Adenocarcinoma	University of Pittsburgh	NA	-25448	0	NA	NA	3.18901	DEAD WITH TUMOR	Not Hispanic Or Latino	2009-02-11	0.4338	NA	No	C18.7	8140-03-01	C18.7	Yes	No	68	No	COAD	3.18901	DECEASED	64dcf1a5-c78c-4d3f-852c-15865b3b6189	M1	N2	T4	With Tumor	3.18901	PROGRESSION	No	No	White	No	8	1	Primary	Male
coadread_tcga_pan_can_atlas_2018	TCGA-CA-5254	TCGA-CA-5254-01	42	STAGE IIA	6TH	17	25	Colorectal Adenocarcinoma	COAD	Colon Adenocarcinoma	ILSBio	386	-15415	0	12.6903	DiseaseFree	12.6903	ALIVE OR DEAD TUMOR FREE	Not Hispanic Or Latino	2008-08-11	0.465	NA	No	C18.9	8140-03-01	C18.9	Yes	Yes	181	No	COAD	12.6903	LIVING	26a41625-4680-47b2-afa9-6a72b148e1c0	M0	N0	T3	Tumor Free	12.6903	CENSORED	No	No	Asian	No	14	1	Primary	Female
coadread_tcga_pan_can_atlas_2018	TCGA-CA-5255	TCGA-CA-5255-01	45	STAGE IIA	6TH	18	33	Colorectal Adenocarcinoma	COAD	Colon Adenocarcinoma	ILSBio	376	-16743	0	12.3615	DiseaseFree	12.3615	ALIVE OR DEAD TUMOR FREE	Not Hispanic Or Latino	2008-08-11	0.1646	NA	No	C18.9	8140-03-01	C18.9	Yes	Yes	52	No	COAD	12.3615	LIVING	563d67a1-f1ba-4722-aa2d-9b35b1689468	M0	N0	T3	Tumor Free	12.3615	CENSORED	No	No	Asian	Yes	20	1	Primary	Male
coadread_tcga_pan_can_atlas_2018	TCGA-CA-5256	TCGA-CA-5256-01	54	STAGE IIA	NA	22	27	Colorectal Adenocarcinoma	COAD	Colon Adenocarcinoma	ILSBio	379	-19785	0	12.4601	DiseaseFree	12.4601	ALIVE OR DEAD TUMOR FREE	NA	2004-05-11	0.4695	NA	No	C18.9	8140-03-01	C18.9	Yes	Yes	72	No	COAD	12.4601	LIVING	17633a60-e12b-4a7c-bd8a-c16341ddc606	M0	N0	T3	Tumor Free	12.4601	CENSORED	No	No	Asian	No	16	1	Primary	Female
coadread_tcga_pan_can_atlas_2018	TCGA-CA-5797	TCGA-CA-5797-01	56	STAGE IIA	NA	17	23	Colorectal Adenocarcinoma	COAD	Colon Adenocarcinoma	ILSBio	383	-20662	0	12.5916	DiseaseFree	12.5916	ALIVE OR DEAD TUMOR FREE	Not Hispanic Or Latino	2006-02-11	0.415	NA	No	C18.9	8140-03-01	C18.9	Yes	Yes	60	No	COAD	12.5916	LIVING	3e0c34cb-fca5-4bcf-a5c1-5a7d286dd072	M0	N0	T3	Tumor Free	12.5916	CENSORED	No	No	Asian	No	14	1	Primary	Male
coadread_tcga_pan_can_atlas_2018	TCGA-CA-6715	TCGA-CA-6715-01	63	STAGE IIIB	6TH	11	29	Colorectal Adenocarcinoma	COAD	Colon Adenocarcinoma	ILSBio	383	-23075	0	12.5916	DiseaseFree	12.5916	ALIVE OR DEAD TUMOR FREE	Not Hispanic Or Latino	2008-08-11	0.2808	NA	No	C18.7	8260-03-01	C18.7	Yes	Yes	96	No	COAD	12.5916	LIVING	794131b8-f4be-4f15-b3b9-6f0b10a5a38b	M0	N1	T3	Tumor Free	12.5916	CENSORED	Yes	No	Asian	No	22	1	Primary	Male
coadread_tcga_pan_can_atlas_2018	TCGA-CA-6716	TCGA-CA-6716-01	65	STAGE IIA	6TH	21	5	Colorectal Adenocarcinoma	COAD	Colon Adenocarcinoma	ILSBio	371	-23943	0	12.1971	DiseaseFree	12.1971	ALIVE OR DEAD TUMOR FREE	Not Hispanic Or Latino	2008-08-11	0.2082	NA	No	C18.2	8260-03-01	C18.2	Yes	Yes	135	No	COAD	12.1971	LIVING	95a54459-3fac-42d5-8ec1-ed66d971d64d	M0	N0	T3	Tumor Free	12.1971	CENSORED	No	No	Asian	No	2	1	Primary	Male
coadread_tcga_pan_can_atlas_2018	TCGA-CA-6718	TCGA-CA-6718-01	46	STAGE IIA	6TH	2	19	Colorectal Adenocarcinoma	COAD	Colon Adenocarcinoma	ILSBio	3	-17109	0	6.8054	Recurred/Progressed	10.0602	DEAD WITH TUMOR	Not Hispanic Or Latino	2008-08-11	0.1047	NA	No	C18.9	8140-03-01	C18.9	Yes	Yes	3209	Yes	COAD	10.0602	DECEASED	df5ab6cc-6f68-4b6b-95e2-954c6b57ba9c	M0	N0	T3	Tumor Free	6.8054	PROGRESSION	No	No	Asian	No	18	1	Primary	Male
coadread_tcga_pan_can_atlas_2018	TCGA-CA-6719	TCGA-CA-6719-01	77	STAGE IIA	6TH	16	21	Colorectal Adenocarcinoma	COAD	Colon Adenocarcinoma	ILSBio	435	-28343	0	NA	NA	14.3012	ALIVE OR DEAD TUMOR FREE	Not Hispanic Or Latino	2008-08-11	0.4638	NA	No	C18.6	8140-03-01	C18.6	Yes	Yes	115	Yes	COAD	14.3012	LIVING	9cdca5d8-ea77-4df9-b2ba-0d5e8ec37bcd	M0	N0	T3	Tumor Free	11.6382	PROGRESSION	No	No	Asian	No	10	1	Primary	Male
coadread_tcga_pan_can_atlas_2018	TCGA-CK-4947	TCGA-CK-4947-01	46	STAGE IIIB	6TH	4	9	Colorectal Adenocarcinoma	COAD	Colon Adenocarcinoma	Harvard	534	-16980	0	NA	NA	17.556	ALIVE OR DEAD TUMOR FREE	Not Hispanic Or Latino	3/31/11	0.0665	NA	No	C18.7	8140-03-01	C18.7	Yes	Yes	88	NA	COAD	17.556	LIVING	73f9681a-f9ef-4880-bd16-93624fd117c6	M0	N1	T4	With Tumor	0.690403	PROGRESSION	Yes	No	White	No	14	1	Primary	Female
coadread_tcga_pan_can_atlas_2018	TCGA-CK-4948	TCGA-CK-4948-01	45	STAGE III	5TH	20	27	Colorectal Adenocarcinoma	COAD	Colon Adenocarcinoma	Harvard	4502	-16736	0	148.009	DiseaseFree	148.009	ALIVE OR DEAD TUMOR FREE	Not Hispanic Or Latino	3/30/11	0.1586	NA	No	C18.7	8140-03-01	C18.7	Yes	Yes	98	No	COAD	148.009	LIVING	5d73b382-3da3-4220-890e-2095228bbe6c	M0	N1	T3	Tumor Free	148.009	CENSORED	Yes	No	White	No	24	1	Primary	Female
coadread_tcga_pan_can_atlas_2018	TCGA-CK-5912	TCGA-CK-5912-01	81	STAGE I	6TH	22	-3	Colorectal Adenocarcinoma	COAD	Colon Adenocarcinoma	Harvard	1466	-29938	0	49.0844	DiseaseFree	49.0844	ALIVE OR DEAD TUMOR FREE	Not Hispanic Or Latino	2011-6-00	0.4202	NA	No	C18.2	8140-03-01	C18.2	Yes	Yes	61	No	COAD	49.0844	DECEASED	c085da47-d634-491a-80ea-514e5a231f70	MX	N0	T2	Tumor Free	49.0844	CENSORED	NA	Yes	White	No	14	1	Primary	Male
coadread_tcga_pan_can_atlas_2018	TCGA-CK-5913	TCGA-CK-5913-01	58	STAGE IIA	6TH	2	33	Colorectal Adenocarcinoma	COAD	Colon Adenocarcinoma	Harvard	1561	-21399	0	51.32	DiseaseFree	51.32	ALIVE OR DEAD TUMOR FREE	Not Hispanic Or Latino	2011-6-00	0.0595	NA	No	C18.2	8140-03-01	C18.2	Yes	Yes	805	No	COAD	51.32	LIVING	3758f4f7-ac2f-4f9d-bee2-526196f8129a	MX	N0	T3	Tumor Free	51.32	CENSORED	NA	No	White	No	20	1	Primary	Female
coadread_tcga_pan_can_atlas_2018	TCGA-CK-5914	TCGA-CK-5914-01	81	STAGE IIIB	6TH	19	25	Colorectal Adenocarcinoma	COAD	Colon Adenocarcinoma	Harvard	304	-29586	0	NA	NA	21.9943	ALIVE OR DEAD TUMOR FREE	Not Hispanic Or Latino	2011-6-00	0.1255	NA	No	C18.7	8140-03-01	C18.7	Yes	Yes	131	NA	COAD	21.9943	LIVING	57b0f89f-1b75-453e-922c-01cd4d44ca49	MX	N1	T3	Tumor Free	21.9943	CENSORED	NA	No	White	NA	20	1	Primary	Male
coadread_tcga_pan_can_atlas_2018	TCGA-CK-5915	TCGA-CK-5915-01	63	STAGE I	6TH	21	13	Colorectal Adenocarcinoma	COAD	Colon Adenocarcinoma	Harvard	0	-23040	0	NA	NA	0	ALIVE OR DEAD TUMOR FREE	Not Hispanic Or Latino	2011-6-00	0.1043	NA	No	C18.7	8140-03-01	C18.7	Yes	Yes	82	NA	COAD	0	LIVING	c658f35d-ceeb-4189-8e3d-03e3b9706667	MX	N0	T2	Tumor Free	0	CENSORED	NA	No	White	NA	22	1	Primary	Male
coadread_tcga_pan_can_atlas_2018	TCGA-CK-5916	TCGA-CK-5916-01	71	STAGE I	6TH	0	21	Colorectal Adenocarcinoma	COAD	Colon Adenocarcinoma	Harvard	NA	-26024	0	NA	NA	21.1395	DEAD WITH TUMOR	Not Hispanic Or Latino	2011-6-00	0.0002	NA	No	C18.2	8140-03-01	C18.2	Yes	Yes	1407	Yes	COAD	21.1395	DECEASED	38d65618-4857-490e-86b3-0a3f772a9f60	M0	N0	T1	With Tumor	9.59989	PROGRESSION	NA	No	White	No	16	1	Primary	Female
coadread_tcga_pan_can_atlas_2018	TCGA-CK-6746	TCGA-CK-6746-01	84	STAGE IIB	6TH	2	13	Colorectal Adenocarcinoma	COAD	Colon Adenocarcinoma	Harvard	-4	-30957	0	NA	NA	0	ALIVE OR DEAD TUMOR FREE	Not Hispanic Or Latino	2011-8-00	0.0504	NA	No	C18.0	8140-03-01	C18.0	Yes	Yes	1197	NA	COAD	0	LIVING	a6f98ee5-9638-4ebe-804b-fba54aea9f90	MX	N0	T4B	Tumor Free	0	CENSORED	NA	No	White	NA	10	1	Primary	Female
coadread_tcga_pan_can_atlas_2018	TCGA-CK-6747	TCGA-CK-6747-01	87	STAGE IIA	6TH	0	25	Colorectal Adenocarcinoma	COAD	Colon Adenocarcinoma	Harvard	2523	-32052	0	82.947	DiseaseFree	82.947	ALIVE OR DEAD TUMOR FREE	Not Hispanic Or Latino	2011-8-00	0.0004	NA	No	C18.0	8140-03-01	C18.0	Yes	Yes	172	No	COAD	82.947	LIVING	755d3bde-76c3-45c1-8427-8e4d5d686dc1	MX	N0	T3	Tumor Free	82.947	CENSORED	NA	No	White	No	22	1	Primary	Female
coadread_tcga_pan_can_atlas_2018	TCGA-CM-4743	TCGA-CM-4743-01	69	STAGE IIA	NA	0	35	Colorectal Adenocarcinoma	COAD	Colon Adenocarcinoma	MSKCC	701	-25291	0	23.0463	DiseaseFree	23.0463	ALIVE OR DEAD TUMOR FREE	Not Hispanic Or Latino	1/24/11	0.0047	NA	No	C18.2	8140-03-01	C18.2	Yes	Yes	1107	No	COAD	23.0463	LIVING	c8d7eb0f-2502-4277-a8ef-435b08f3c863	M0	N0	T3	Tumor Free	23.0463	CENSORED	Yes	No	White	No	18	1	Primary	Male
coadread_tcga_pan_can_atlas_2018	TCGA-CM-4744	TCGA-CM-4744-01	69	STAGE I	NA	11	35	Colorectal Adenocarcinoma	COAD	Colon Adenocarcinoma	MSKCC	609	-25506	0	20.0217	DiseaseFree	20.0217	ALIVE OR DEAD TUMOR FREE	Not Hispanic Or Latino	1/24/11	0.1898	NA	No	C18.0	8140-03-01	C18.0	Yes	Yes	141	No	COAD	20.0217	LIVING	cc15469c-7bad-4e86-9da3-ae0c72e9d380	M0	N0	T2	Tumor Free	20.0217	CENSORED	Yes	No	White	No	14	1	Primary	Male
coadread_tcga_pan_can_atlas_2018	TCGA-CM-4746	TCGA-CM-4746-01	61	STAGE I	NA	5	NA	Colorectal Adenocarcinoma	COAD	Colon Adenocarcinoma	MSKCC	1126	-22403	0	37.0188	DiseaseFree	37.0188	ALIVE OR DEAD TUMOR FREE	Not Hispanic Or Latino	2001-10-11	0.1196	NA	No	C18.7	8140-03-01	C18.7	Yes	Yes	716	No	COAD	37.0188	LIVING	c0b8c55c-b993-481d-aeea-9ebfa64ee20e	M0	N0	T2	Tumor Free	37.0188	CENSORED	Yes	No	Black or African American	No	NA	1	Primary	Male
coadread_tcga_pan_can_atlas_2018	TCGA-CM-4747	TCGA-CM-4747-01	47	STAGE IVA	NA	16	23	Colorectal Adenocarcinoma	COAD	Colon Adenocarcinoma	MSKCC	761	-17198	0	NA	NA	25.0189	ALIVE OR DEAD TUMOR FREE	Not Hispanic Or Latino	12/23/10	0.4449	NA	No	C18.0	8140-03-01	C18.0	Yes	Yes	83	No	COAD	25.0189	LIVING	56eb96a4-d2c2-42fb-b26c-1a80012bcb8e	M1A	N1B	T4A	Tumor Free	25.0189	CENSORED	Yes	No	White	No	12	1	Primary	Male
coadread_tcga_pan_can_atlas_2018	TCGA-CM-4750	TCGA-CM-4750-01	34	STAGE IIIA	NA	22	NA	Colorectal Adenocarcinoma	COAD	Colon Adenocarcinoma	MSKCC	244	-12478	0	8.02183	DiseaseFree	8.02183	ALIVE OR DEAD TUMOR FREE	Not Hispanic Or Latino	1/24/11	0.2858	NA	No	C19	8140-03-01	C19.9	Yes	Yes	84	No	COAD	8.02183	LIVING	c777a777-373a-4773-9566-6c373261f00a	M0	N1B	T1	Tumor Free	8.02183	CENSORED	Yes	No	White	No	NA	1	Primary	Female
coadread_tcga_pan_can_atlas_2018	TCGA-CM-4751	TCGA-CM-4751-01	62	STAGE IIIB	7TH	8	35	Colorectal Adenocarcinoma	COAD	Colon Adenocarcinoma	MSKCC	822	-22891	0	27.0244	DiseaseFree	27.0244	ALIVE OR DEAD TUMOR FREE	Not Hispanic Or Latino	2008-08-11	0.1867	NA	No	C18.0	8140-03-01	C18.0	Yes	Yes	90	No	COAD	27.0244	LIVING	e3ca9046-9634-4332-b19f-88b18110f941	M0	N1B	T3	Tumor Free	27.0244	CENSORED	Yes	No	White	No	22	1	Primary	Male
coadread_tcga_pan_can_atlas_2018	TCGA-CM-4752	TCGA-CM-4752-01	58	STAGE IIA	NA	28	NA	Colorectal Adenocarcinoma	COAD	Colon Adenocarcinoma	MSKCC	396	-21519	0	13.019	DiseaseFree	13.019	ALIVE OR DEAD TUMOR FREE	Not Hispanic Or Latino	2001-10-11	0.4029	NA	No	C18.2	8140-03-01	C18.2	Yes	Yes	121	No	COAD	13.019	LIVING	7ea546ce-f48a-4d9c-96b4-a0124c692870	M0	N0	T3	Tumor Free	13.019	CENSORED	Yes	No	Black or African American	No	NA	1	Primary	Male
coadread_tcga_pan_can_atlas_2018	TCGA-CM-5341	TCGA-CM-5341-01	82	STAGE IIIA	NA	19	NA	Colorectal Adenocarcinoma	COAD	Colon Adenocarcinoma	MSKCC	884	-30163	0	29.0627	DiseaseFree	29.0627	ALIVE OR DEAD TUMOR FREE	Not Hispanic Or Latino	2001-10-11	0.2701	NA	No	C18.7	8140-03-01	C18.7	Yes	Yes	144	No	COAD	29.0627	LIVING	2d3ce817-b269-4662-a92d-392bd3662399	M0	N1A	T2	Tumor Free	29.0627	CENSORED	Yes	No	White	No	NA	1	Primary	Female
coadread_tcga_pan_can_atlas_2018	TCGA-CM-5344	TCGA-CM-5344-01	39	STAGE IIIB	7TH	21	13	Colorectal Adenocarcinoma	COAD	Colon Adenocarcinoma	MSKCC	670	-14426	0	NA	NA	22.0272	ALIVE OR DEAD TUMOR FREE	Hispanic Or Latino	2005-03-11	0.3266	NA	No	C18.7	8140-03-01	C18.7	Yes	Yes	59	No	COAD	22.0272	LIVING	b6202d8d-dd3c-4fa2-9242-6e55759846af	M0	N1B	T3	Tumor Free	22.0272	CENSORED	Yes	No	White	No	8	1	Primary	Female
coadread_tcga_pan_can_atlas_2018	TCGA-CM-5348	TCGA-CM-5348-01	72	STAGE IIIB	7TH	24	-5	Colorectal Adenocarcinoma	COAD	Colon Adenocarcinoma	MSKCC	699	-26543	0	NA	NA	22.9806	ALIVE OR DEAD TUMOR FREE	Not Hispanic Or Latino	2005-03-11	0.2869	NA	No	C18.0	8140-03-01	C18.0	Yes	Yes	167	No	COAD	22.9806	LIVING	b89267a4-0e6b-401e-85b0-e66775858aa6	M0	N1A	T3	Tumor Free	22.9806	CENSORED	Yes	No	White	No	0	1	Primary	Male
coadread_tcga_pan_can_atlas_2018	TCGA-CM-5349	TCGA-CM-5349-01	68	STAGE IIA	7TH	9	15	Colorectal Adenocarcinoma	COAD	Colon Adenocarcinoma	MSKCC	915	-24867	0	NA	NA	30.0819	ALIVE OR DEAD TUMOR FREE	Not Hispanic Or Latino	2005-03-11	0.278	NA	No	C18.0	8140-03-01	C18.0	Yes	Yes	96	No	COAD	30.0819	LIVING	227f945f-76fd-4a63-9609-d4e730a3d22a	M0	N0	T3	Tumor Free	30.0819	CENSORED	Yes	No	White	No	16	1	Primary	Female
coadread_tcga_pan_can_atlas_2018	TCGA-CM-5860	TCGA-CM-5860-01	44	STAGE IIA	7TH	28	25	Colorectal Adenocarcinoma	COAD	Colon Adenocarcinoma	MSKCC	974	-16344	0	NA	NA	32.0216	ALIVE OR DEAD TUMOR FREE	Not Hispanic Or Latino	2007-11-11	0.1713	NA	No	C18.2	8140-03-01	C18.2	Yes	Yes	104	No	COAD	32.0216	LIVING	96e013d9-8e89-46a7-8d07-bae95af36708	M0	N0	T3	Tumor Free	32.0216	CENSORED	Yes	No	White	No	20	1	Primary	Male
coadread_tcga_pan_can_atlas_2018	TCGA-CM-5861	TCGA-CM-5861-01	63	STAGE IIA	7TH	3	27	Colorectal Adenocarcinoma	COAD	Colon Adenocarcinoma	MSKCC	457	-23253	0	NA	NA	15.0245	ALIVE OR DEAD TUMOR FREE	Not Hispanic Or Latino	7/18/11	0.0847	NA	No	C18.0	8140-03-01	C18.0	Yes	Yes	1362	No	COAD	15.0245	LIVING	9743d31a-ea8f-4847-87d2-ebf77cc5983d	M0	N0	T3	NA	11.0136	PROGRESSION	Yes	No	White	No	16	1	Primary	Female
coadread_tcga_pan_can_atlas_2018	TCGA-CM-5862	TCGA-CM-5862-01	80	STAGE IVA	7TH	26	5	Colorectal Adenocarcinoma	COAD	Colon Adenocarcinoma	MSKCC	NA	-29493	0	NA	NA	5.03008	DEAD WITH TUMOR	Not Hispanic Or Latino	7/18/11	0.6764	NA	No	C18.2	8140-03-01	C18.2	Yes	Yes	85	No	COAD	5.03008	DECEASED	a19cd9f8-482b-4b70-b7d7-06d6bb1b0260	M1A	N1A	T3	With Tumor	1.01917	PROGRESSION	Yes	No	White	No	6	1	Primary	Male
coadread_tcga_pan_can_atlas_2018	TCGA-CM-5864	TCGA-CM-5864-01	60	STAGE I	7TH	26	11	Colorectal Adenocarcinoma	COAD	Colon Adenocarcinoma	MSKCC	457	-22219	0	NA	NA	15.0245	ALIVE OR DEAD TUMOR FREE	Not Hispanic Or Latino	7/18/11	0.3226	NA	No	C18.0	8140-03-01	C18.0	Yes	Yes	171	No	COAD	15.0245	LIVING	5b259d18-3976-4f44-967f-fe5fa8447c8b	M0	N0	T2	Tumor Free	15.0245	CENSORED	Yes	No	White	No	8	1	Primary	Male
coadread_tcga_pan_can_atlas_2018	TCGA-CM-5868	TCGA-CM-5868-01	59	STAGE IVA	7TH	11	19	Colorectal Adenocarcinoma	COAD	Colon Adenocarcinoma	MSKCC	518	-21672	0	NA	NA	17.03	ALIVE OR DEAD TUMOR FREE	Not Hispanic Or Latino	7/18/11	0.2237	NA	No	C18.7	8140-03-01	C18.7	Yes	Yes	80	No	COAD	17.03	LIVING	4aadf2a2-ce1e-4f94-b146-59292e83e7fd	M1A	N1A	T4A	With Tumor	17.03	CENSORED	Yes	No	White	No	12	1	Primary	Female
coadread_tcga_pan_can_atlas_2018	TCGA-CM-6161	TCGA-CM-6161-01	36	STAGE I	7TH	16	-5	Colorectal Adenocarcinoma	COAD	Colon Adenocarcinoma	MSKCC	457	-13363	0	NA	NA	15.0245	ALIVE OR DEAD TUMOR FREE	Not Hispanic Or Latino	7/19/11	0.0216	NA	No	C18.7	8140-03-01	C18.7	Yes	Yes	78	No	COAD	15.0245	LIVING	3470b1af-689f-467a-9f9e-de74088f9b94	M0	N0	T2	Tumor Free	15.0245	CENSORED	Yes	No	White	No	14	1	Primary	Female
coadread_tcga_pan_can_atlas_2018	TCGA-CM-6163	TCGA-CM-6163-01	74	STAGE I	7TH	27	1	Colorectal Adenocarcinoma	COAD	Colon Adenocarcinoma	MSKCC	90	-27150	0	NA	NA	14.0382	ALIVE OR DEAD TUMOR FREE	Not Hispanic Or Latino	7/19/11	0.5061	NA	No	C18.7	8140-03-01	C18.7	Yes	Yes	94	No	COAD	14.0382	LIVING	8c043ecd-2265-411f-bc3b-dc341cf56ac2	M0	N0	T1	Tumor Free	14.0382	CENSORED	Yes	No	White	No	6	1	Primary	Male
coadread_tcga_pan_can_atlas_2018	TCGA-CM-6164	TCGA-CM-6164-01	46	STAGE IIA	6TH	19	7	Colorectal Adenocarcinoma	COAD	Colon Adenocarcinoma	MSKCC	883	-16802	0	NA	NA	29.0298	ALIVE OR DEAD TUMOR FREE	Not Hispanic Or Latino	7/19/11	0.1404	NA	No	C18.7	8140-03-01	C18.7	Yes	Yes	66	No	COAD	29.0298	LIVING	6a4031c6-ee88-48be-81a5-a522720edd02	M0	N0	T3	Tumor Free	29.0298	CENSORED	Yes	No	White	No	14	1	Primary	Female
coadread_tcga_pan_can_atlas_2018	TCGA-CM-6165	TCGA-CM-6165-01	74	STAGE IIA	7TH	6	3	Colorectal Adenocarcinoma	COAD	Colon Adenocarcinoma	MSKCC	488	-27302	0	NA	NA	16.0437	ALIVE OR DEAD TUMOR FREE	Not Hispanic Or Latino	7/19/11	0.1076	NA	No	C18.7	8140-03-01	C18.7	Yes	Yes	102	No	COAD	16.0437	LIVING	f4e047a5-bdb2-4bc2-aff0-e0f45bcc9062	M0	N0	T3	Tumor Free	16.0437	CENSORED	Yes	No	White	No	12	1	Primary	Male
coadread_tcga_pan_can_atlas_2018	TCGA-CM-6166	TCGA-CM-6166-01	48	STAGE I	7TH	16	17	Colorectal Adenocarcinoma	COAD	Colon Adenocarcinoma	MSKCC	669	-17807	0	NA	NA	21.9943	ALIVE OR DEAD TUMOR FREE	Not Hispanic Or Latino	7/19/11	0.3279	NA	No	C18.2	8140-03-01	C18.2	Yes	Yes	81	No	COAD	21.9943	LIVING	aedde4a5-6520-40b9-9721-c9b826490b7a	M0	N0	T2	Tumor Free	21.9943	CENSORED	Yes	No	White	No	18	1	Primary	Female
coadread_tcga_pan_can_atlas_2018	TCGA-CM-6167	TCGA-CM-6167-01	57	STAGE IIIC	7TH	27	-9	Colorectal Adenocarcinoma	COAD	Colon Adenocarcinoma	MSKCC	456	-21031	0	NA	NA	14.9916	ALIVE OR DEAD TUMOR FREE	Not Hispanic Or Latino	7/19/11	0.0986	NA	No	C18.0	8140-03-01	C18.0	Yes	Yes	80	No	COAD	14.9916	LIVING	d42bc7f0-cfb2-4ece-ae47-521308635633	M0	N2B	T3	Tumor Free	14.9916	CENSORED	Yes	No	Black or African American	No	-8	1	Primary	Female
coadread_tcga_pan_can_atlas_2018	TCGA-CM-6168	TCGA-CM-6168-01	84	STAGE IIA	7TH	7	21	Colorectal Adenocarcinoma	COAD	Colon Adenocarcinoma	MSKCC	395	-30834	0	NA	NA	12.9862	ALIVE OR DEAD TUMOR FREE	Not Hispanic Or Latino	7/19/11	0.1088	NA	No	C18.2	8140-03-01	C18.2	Yes	Yes	206	No	COAD	12.9862	LIVING	75c3004d-1ef4-49f9-86e0-1bb7b9553a3d	M0	N0	T3	Tumor Free	12.9862	CENSORED	Yes	No	Black or African American	No	26	1	Primary	Female
coadread_tcga_pan_can_atlas_2018	TCGA-CM-6169	TCGA-CM-6169-01	67	STAGE IIA	7TH	9	-3	Colorectal Adenocarcinoma	COAD	Colon Adenocarcinoma	MSKCC	396	-24564	0	NA	NA	13.019	ALIVE OR DEAD TUMOR FREE	Not Hispanic Or Latino	7/19/11	0.1635	NA	No	C18.0	8140-03-01	C18.0	Yes	Yes	102	No	COAD	13.019	LIVING	8e87ddca-f43e-4c6f-9d5b-430b666a7f6c	M0	N0	T3	Tumor Free	13.019	CENSORED	Yes	No	Black or African American	No	4	1	Primary	Male
coadread_tcga_pan_can_atlas_2018	TCGA-CM-6170	TCGA-CM-6170-01	73	STAGE I	7TH	14	1	Colorectal Adenocarcinoma	COAD	Colon Adenocarcinoma	MSKCC	457	-26663	0	NA	NA	15.0245	ALIVE OR DEAD TUMOR FREE	Not Hispanic Or Latino	7/19/11	0.3913	NA	No	C18.6	8140-03-01	C18.6	Yes	Yes	84	No	COAD	15.0245	LIVING	9d8c4693-8e36-473b-bb34-a7cdc04dd223	M0	N0	T2	Tumor Free	15.0245	CENSORED	Yes	No	White	No	0	1	Primary	Female
coadread_tcga_pan_can_atlas_2018	TCGA-CM-6171	TCGA-CM-6171-01	77	STAGE I	7TH	1	9	Colorectal Adenocarcinoma	COAD	Colon Adenocarcinoma	MSKCC	427	-28307	0	NA	NA	14.0382	ALIVE OR DEAD TUMOR FREE	Not Hispanic Or Latino	7/19/11	0.0463	NA	No	C18.2	8140-03-01	C18.2	Yes	Yes	1150	No	COAD	14.0382	LIVING	eed7405f-f8f3-41a4-a0e7-242f23087f59	M0	N0	T2	Tumor Free	14.0382	CENSORED	Yes	No	White	No	16	1	Primary	Female
coadread_tcga_pan_can_atlas_2018	TCGA-CM-6172	TCGA-CM-6172-01	70	STAGE IIIB	7TH	10	-3	Colorectal Adenocarcinoma	COAD	Colon Adenocarcinoma	MSKCC	335	-25902	0	NA	NA	11.0136	ALIVE OR DEAD TUMOR FREE	Not Hispanic Or Latino	7/26/11	0.2643	NA	No	C18.7	8140-03-01	C18.7	Yes	Yes	84	No	COAD	11.0136	LIVING	40c217ee-429f-41f4-adc6-db9186622b17	M0	N1A	T3	Tumor Free	11.0136	CENSORED	Yes	No	White	No	8	1	Primary	Female
coadread_tcga_pan_can_atlas_2018	TCGA-CM-6674	TCGA-CM-6674-01	39	STAGE IIA	7TH	0	27	Colorectal Adenocarcinoma	COAD	Colon Adenocarcinoma	MSKCC	394	-14368	0	NA	NA	12.9533	ALIVE OR DEAD TUMOR FREE	Not Hispanic Or Latino	2011-8-00	0.0001	NA	No	C18.3	8140-03-01	C18.3	Yes	Yes	838	No	COAD	12.9533	LIVING	55697871-b9aa-4acd-8dbe-dcd5391db8f0	M0	N0	T3	Tumor Free	12.9533	CENSORED	Yes	No	White	No	12	1	Primary	Male
coadread_tcga_pan_can_atlas_2018	TCGA-CM-6675	TCGA-CM-6675-01	35	STAGE IVB	7TH	4	23	Colorectal Adenocarcinoma	COAD	Colon Adenocarcinoma	MSKCC	397	-12935	0	NA	NA	13.0519	ALIVE OR DEAD TUMOR FREE	Not Hispanic Or Latino	2011-8-00	0.3954	NA	No	C18.0	8140-03-01	C18.0	Yes	Yes	81	Yes	COAD	13.0519	LIVING	fce1fd5a-54d2-4260-b187-4eb7035e96e9	M1B	N2B	T3	Tumor Free	11.0793	PROGRESSION	Yes	No	Black or African American	No	22	1	Primary	Male
coadread_tcga_pan_can_atlas_2018	TCGA-CM-6676	TCGA-CM-6676-01	82	STAGE I	7TH	21	21	Colorectal Adenocarcinoma	COAD	Colon Adenocarcinoma	MSKCC	337	-30223	0	NA	NA	11.0793	ALIVE OR DEAD TUMOR FREE	Not Hispanic Or Latino	8/26/11	0.2052	NA	No	C18.7	8140-03-01	C18.7	Yes	Yes	96	No	COAD	11.0793	LIVING	4138aca8-e085-45fb-b353-74852efe61bf	M0	N0	T2	Tumor Free	11.0793	CENSORED	Yes	No	White	No	8	1	Primary	Male
coadread_tcga_pan_can_atlas_2018	TCGA-CM-6677	TCGA-CM-6677-01	75	STAGE IIA	7TH	19	19	Colorectal Adenocarcinoma	COAD	Colon Adenocarcinoma	MSKCC	337	-27575	0	NA	NA	11.0793	ALIVE OR DEAD TUMOR FREE	Not Hispanic Or Latino	2011-8-00	0.3427	NA	No	C18.3	8140-03-01	C18.3	Yes	Yes	135	No	COAD	11.0793	LIVING	a85e8208-a6f5-4e91-8f35-ef574f4273fc	M0	N0	T3	Tumor Free	11.0793	CENSORED	Yes	No	White	No	18	1	Primary	Female
coadread_tcga_pan_can_atlas_2018	TCGA-CM-6678	TCGA-CM-6678-01	63	STAGE IVA	7TH	12	25	Colorectal Adenocarcinoma	COAD	Colon Adenocarcinoma	MSKCC	335	-23070	0	NA	NA	11.0136	ALIVE OR DEAD TUMOR FREE	Not Hispanic Or Latino	2011-8-00	0.1951	NA	No	C18.7	8140-03-01	C18.7	Yes	Yes	120	Yes	COAD	11.0136	LIVING	d7048098-09b3-4763-ad54-9c5c6fe14bc0	M1A	N1C	T4A	Tumor Free	0	PROGRESSION	Yes	No	White	No	20	1	Primary	Female
coadread_tcga_pan_can_atlas_2018	TCGA-CM-6679	TCGA-CM-6679-01	58	STAGE IIA	7TH	25	-7	Colorectal Adenocarcinoma	COAD	Colon Adenocarcinoma	MSKCC	306	-21519	0	NA	NA	10.0602	ALIVE OR DEAD TUMOR FREE	Not Hispanic Or Latino	2011-8-00	0.2426	NA	No	C18.7	8140-03-01	C18.7	Yes	Yes	71	No	COAD	10.0602	LIVING	76e96b5a-b565-42c7-a651-34d5132e6dde	M0	N0	T3	Tumor Free	10.0602	CENSORED	Yes	No	White	No	8	1	Primary	Male
coadread_tcga_pan_can_atlas_2018	TCGA-CM-6680	TCGA-CM-6680-01	78	STAGE IIIB	7TH	2	-1	Colorectal Adenocarcinoma	COAD	Colon Adenocarcinoma	MSKCC	366	-28701	0	NA	NA	12.0327	ALIVE OR DEAD TUMOR FREE	Not Hispanic Or Latino	2011-8-00	0.0354	NA	No	C18.0	8140-03-01	C18.0	Yes	Yes	82	No	COAD	12.0327	LIVING	fb9e7684-a7f7-4f17-bc5d-1f359e1b0d42	M0	N2A	T3	Tumor Free	12.0327	CENSORED	Yes	No	White	No	12	1	Primary	Female
coadread_tcga_pan_can_atlas_2018	TCGA-D5-5537	TCGA-D5-5537-01	83	STAGE IIA	7TH	19	13	Colorectal Adenocarcinoma	COAD	Colon Adenocarcinoma	Greater Poland Cancer Center	456	-30505	0	23.7367	Recurred/Progressed	45.4022	DEAD WITH TUMOR	Not Hispanic Or Latino	11/28/11	0.4083	NA	No	C18.9	8140-03-01	C18.9	Yes	Yes	95	Yes	COAD	45.4022	DECEASED	ae6b315f-3f78-4695-adfa-48b0bbab2c89	MX	N2	T3	Tumor Free	23.7367	PROGRESSION	Yes	No	White	No	14	1	Primary	Male
coadread_tcga_pan_can_atlas_2018	TCGA-D5-5538	TCGA-D5-5538-01	60	STAGE IIIB	NA	7	33	Colorectal Adenocarcinoma	COAD	Colon Adenocarcinoma	Greater Poland Cancer Center	373	-21974	0	NA	NA	54.6076	DEAD WITH TUMOR	Not Hispanic Or Latino	2/16/11	0.198	NA	No	C18.0	8140-03-01	C18.0	Yes	Yes	102	Yes	COAD	54.6076	DECEASED	0dacc5ce-498f-4c60-9f78-7a013ffaa9ce	M0	N1B	T3	Tumor Free	33.1065	PROGRESSION	Yes	No	White	No	22	1	Primary	Female
coadread_tcga_pan_can_atlas_2018	TCGA-D5-5540	TCGA-D5-5540-01	73	STAGE IIA	NA	12	25	Colorectal Adenocarcinoma	COAD	Colon Adenocarcinoma	Greater Poland Cancer Center	1706	-26972	0	56.0871	DiseaseFree	56.0871	ALIVE OR DEAD TUMOR FREE	Not Hispanic Or Latino	2/25/11	0.2999	NA	No	C18.0	8140-03-01	C18.0	Yes	Yes	110	No	COAD	56.0871	LIVING	31d960d7-8f5b-4d22-bf5e-fae0849c4efd	M0	N0	T3	Tumor Free	56.0871	CENSORED	Yes	No	White	No	20	1	Primary	Male
coadread_tcga_pan_can_atlas_2018	TCGA-D5-5541	TCGA-D5-5541-01	63	STAGE IIIB	NA	12	23	Colorectal Adenocarcinoma	COAD	Colon Adenocarcinoma	Greater Poland Cancer Center	1701	-23109	0	55.9227	DiseaseFree	55.9227	ALIVE OR DEAD TUMOR FREE	Not Hispanic Or Latino	2/25/11	0.3206	NA	No	C18.7	8140-03-01	C18.7	Yes	Yes	60	No	COAD	55.9227	LIVING	94067eb7-98b7-4975-bab1-c09e1b454a25	M0	N1A	T3	Tumor Free	55.9227	CENSORED	Yes	No	White	No	20	1	Primary	Male
coadread_tcga_pan_can_atlas_2018	TCGA-D5-6529	TCGA-D5-6529-01	69	STAGE IIA	7TH	21	25	Colorectal Adenocarcinoma	COAD	Colon Adenocarcinoma	Greater Poland Cancer Center	614	-25394	0	NA	NA	20.1861	ALIVE OR DEAD TUMOR FREE	Not Hispanic Or Latino	2006-09-11	0.1168	NA	No	C18.9	8140-03-01	C18.9	Yes	Yes	97	Yes	COAD	20.1861	LIVING	9c34830b-4d7f-4b41-9659-fbfc36c145c9	M0	N0	T3	Tumor Free	12.6903	PROGRESSION	Yes	No	White	No	18	1	Primary	Male
coadread_tcga_pan_can_atlas_2018	TCGA-D5-6530	TCGA-D5-6530-01	53	STAGE I	7TH	0	-7	Colorectal Adenocarcinoma	COAD	Colon Adenocarcinoma	Greater Poland Cancer Center	621	-19591	0	NA	NA	20.4162	ALIVE OR DEAD TUMOR FREE	Not Hispanic Or Latino	2006-09-11	0.0078	NA	No	C18.0	8140-03-01	C18.0	Yes	Yes	1049	No	COAD	20.4162	LIVING	f89bbd17-c732-4847-b71c-a8627a702747	M0	N0	T2	Tumor Free	20.4162	CENSORED	Yes	No	White	No	4	1	Primary	Male
coadread_tcga_pan_can_atlas_2018	TCGA-D5-6531	TCGA-D5-6531-01	75	STAGE IIA	NA	25	35	Colorectal Adenocarcinoma	COAD	Colon Adenocarcinoma	Greater Poland Cancer Center	540	-27633	0	NA	NA	17.7532	ALIVE OR DEAD TUMOR FREE	Not Hispanic Or Latino	5/13/11	0.6453	NA	No	C18.3	8140-03-01	C18.3	Yes	Yes	169	No	COAD	17.7532	LIVING	e4c0d890-a634-48bd-9108-e674532b0d2e	M0	N0	T3	Tumor Free	17.7532	CENSORED	Yes	No	White	No	18	1	Primary	Male
coadread_tcga_pan_can_atlas_2018	TCGA-D5-6532	TCGA-D5-6532-01	61	STAGE IIA	NA	7	23	Colorectal Adenocarcinoma	COAD	Colon Adenocarcinoma	Greater Poland Cancer Center	555	-22344	0	NA	NA	18.2464	ALIVE OR DEAD TUMOR FREE	Not Hispanic Or Latino	5/13/11	0.1541	NA	No	C18.7	8140-03-01	C18.7	Yes	Yes	94	No	COAD	18.2464	LIVING	ac13d568-f79e-4ba7-b7bf-18e4354e0920	M0	N0	T3	Tumor Free	18.2464	CENSORED	Yes	No	White	No	18	1	Primary	Male
coadread_tcga_pan_can_atlas_2018	TCGA-D5-6533	TCGA-D5-6533-01	68	STAGE IIIB	7TH	21	7	Colorectal Adenocarcinoma	COAD	Colon Adenocarcinoma	Greater Poland Cancer Center	775	-24971	0	25.4792	DiseaseFree	25.4792	ALIVE OR DEAD TUMOR FREE	Not Hispanic Or Latino	9/15/11	0.5398	NA	No	C18.4	8140-03-01	C18.4	Yes	Yes	144	No	COAD	25.4792	LIVING	fa83dfb5-7386-4a35-9861-aa866478d5f1	M0	N0	T4B	Tumor Free	25.4792	CENSORED	Yes	No	White	No	18	1	Primary	Female
coadread_tcga_pan_can_atlas_2018	TCGA-D5-6535	TCGA-D5-6535-01	80	STAGE IIIB	7TH	17	19	Colorectal Adenocarcinoma	COAD	Colon Adenocarcinoma	Greater Poland Cancer Center	460	-29278	0	NA	NA	15.1231	ALIVE OR DEAD TUMOR FREE	Not Hispanic Or Latino	2006-09-11	0.5387	NA	No	C18.9	8140-03-01	C18.9	Yes	Yes	157	No	COAD	15.1231	LIVING	a123dc45-e427-461e-8d60-c51307aa498c	MX	N1	T3	Tumor Free	15.1231	CENSORED	Yes	No	White	No	22	1	Primary	Female
coadread_tcga_pan_can_atlas_2018	TCGA-D5-6536	TCGA-D5-6536-01	73	STAGE IIA	7TH	9	17	Colorectal Adenocarcinoma	COAD	Colon Adenocarcinoma	Greater Poland Cancer Center	543	-26890	0	NA	NA	17.8519	ALIVE OR DEAD TUMOR FREE	Not Hispanic Or Latino	2006-09-11	0.2667	NA	No	C18.9	8140-03-01	C18.9	Yes	Yes	107	Yes	COAD	17.8519	LIVING	e83e5700-f968-4978-bb78-56a83936ce8c	M0	N0	T3	With Tumor	16.208	PROGRESSION	Yes	No	White	No	16	1	Primary	Male
coadread_tcga_pan_can_atlas_2018	TCGA-D5-6537	TCGA-D5-6537-01	64	STAGE IIIB	7TH	12	35	Colorectal Adenocarcinoma	COAD	Colon Adenocarcinoma	Greater Poland Cancer Center	137	-23381	0	NA	NA	4.79995	DEAD WITH TUMOR	Not Hispanic Or Latino	2006-09-11	0.3193	NA	No	C18.4	8140-03-01	C18.4	Yes	Yes	101	Yes	COAD	4.79995	DECEASED	ebc5a6f8-34fd-48c1-a2b9-7f60f45fbf27	MX	N1A	T3	Tumor Free	4.04379	PROGRESSION	Yes	No	White	No	22	1	Primary	Male
coadread_tcga_pan_can_atlas_2018	TCGA-D5-6538	TCGA-D5-6538-01	79	STAGE IIIB	NA	31	13	Colorectal Adenocarcinoma	COAD	Colon Adenocarcinoma	Greater Poland Cancer Center	521	-29194	0	NA	NA	17.1286	ALIVE OR DEAD TUMOR FREE	Not Hispanic Or Latino	5/13/11	0.4326	NA	No	C18.3	8140-03-01	C18.3	Yes	Yes	116	No	COAD	17.1286	LIVING	a117ace8-ac5a-48d8-8aee-3024d6f0f873	M0	N2	T3	Tumor Free	17.1286	CENSORED	Yes	No	White	No	12	1	Primary	Female
coadread_tcga_pan_can_atlas_2018	TCGA-D5-6539	TCGA-D5-6539-01	45	NA	7TH	27	19	Colorectal Adenocarcinoma	COAD	Colon Adenocarcinoma	Greater Poland Cancer Center	380	-16703	0	NA	NA	12.493	ALIVE OR DEAD TUMOR FREE	Not Hispanic Or Latino	2006-09-11	0.2188	NA	No	C18.4	8140-03-01	C18.4	Yes	Yes	96	No	COAD	12.493	LIVING	ef4bb5bf-4535-4bd1-8a74-aba920123ee2	M0	N0	T3	Tumor Free	12.493	CENSORED	Yes	No	White	No	12	1	Primary	Female
coadread_tcga_pan_can_atlas_2018	TCGA-D5-6541	TCGA-D5-6541-01	49	STAGE IIA	NA	4	11	Colorectal Adenocarcinoma	COAD	Colon Adenocarcinoma	Greater Poland Cancer Center	474	-18029	0	NA	NA	15.5834	ALIVE OR DEAD TUMOR FREE	Not Hispanic Or Latino	5/16/11	0.0831	NA	No	C18.5	8140-03-01	C18.5	Yes	Yes	84	No	COAD	15.5834	LIVING	39aec099-a33e-47a4-a602-cbf65ddd3830	M0	N0	T3	Tumor Free	15.5834	CENSORED	Yes	No	White	No	0	1	Primary	Male
coadread_tcga_pan_can_atlas_2018	TCGA-D5-6898	TCGA-D5-6898-01	51	STAGE I	7TH	15	19	Colorectal Adenocarcinoma	COAD	Colon Adenocarcinoma	Greater Poland Cancer Center	229	-18874	0	NA	NA	7.52868	ALIVE OR DEAD TUMOR FREE	Not Hispanic Or Latino	7/18/11	0.3116	NA	No	C18.9	8140-03-01	C18.9	Yes	Yes	70	No	COAD	7.52868	LIVING	27e2438d-bd01-4c50-9102-563276ed9922	M0	N0	T2	Tumor Free	7.52868	CENSORED	Yes	No	White	No	22	1	Primary	Female
coadread_tcga_pan_can_atlas_2018	TCGA-D5-6920	TCGA-D5-6920-01	77	STAGE IIA	7TH	2	19	Colorectal Adenocarcinoma	COAD	Colon Adenocarcinoma	Greater Poland Cancer Center	377	-28124	0	NA	NA	12.3944	ALIVE OR DEAD TUMOR FREE	Not Hispanic Or Latino	7/18/11	0.0217	NA	No	C18.7	8140-03-01	C18.7	Yes	Yes	107	No	COAD	12.3944	LIVING	dc22eba5-6fb7-4875-b30a-99fa00758301	M0	N0	T3	Tumor Free	12.3944	CENSORED	Yes	No	White	No	20	1	Primary	Female
coadread_tcga_pan_can_atlas_2018	TCGA-D5-6922	TCGA-D5-6922-01	76	STAGE IIIA	7TH	16	3	Colorectal Adenocarcinoma	COAD	Colon Adenocarcinoma	Greater Poland Cancer Center	308	-27771	0	NA	NA	10.1259	ALIVE OR DEAD TUMOR FREE	Not Hispanic Or Latino	7/18/11	0.4461	NA	No	C18.7	8140-03-01	C18.7	Yes	Yes	94	No	COAD	10.1259	LIVING	0a94eecf-4db2-4846-8383-c83ff02e4a9f	M0	N1	T3	Tumor Free	10.1259	CENSORED	Yes	No	White	No	6	1	Primary	Male
coadread_tcga_pan_can_atlas_2018	TCGA-D5-6923	TCGA-D5-6923-01	57	STAGE I	7TH	9	29	Colorectal Adenocarcinoma	COAD	Colon Adenocarcinoma	Greater Poland Cancer Center	378	-21118	0	NA	NA	12.4273	ALIVE OR DEAD TUMOR FREE	Not Hispanic Or Latino	7/16/11	0.2199	NA	No	C18.7	8140-03-01	C18.7	Yes	No	NA	No	COAD	12.4273	LIVING	b3c267aa-345d-40d8-a8da-f9f08c64f9c7	M0	N0	T2	Tumor Free	12.4273	CENSORED	Yes	No	White	No	20	1	Primary	Male
coadread_tcga_pan_can_atlas_2018	TCGA-D5-6924	TCGA-D5-6924-01	68	STAGE IIA	7TH	17	11	Colorectal Adenocarcinoma	COAD	Colon Adenocarcinoma	Greater Poland Cancer Center	435	-24964	0	NA	NA	14.3012	ALIVE OR DEAD TUMOR FREE	Not Hispanic Or Latino	7/21/11	0.1867	NA	No	C18.7	8140-03-01	C18.7	Yes	Yes	144	No	COAD	14.3012	LIVING	be85f845-b281-467c-8b97-bed7b7fdff64	M0	N0	T3	Tumor Free	14.3012	CENSORED	Yes	No	White	No	18	1	Primary	Male
coadread_tcga_pan_can_atlas_2018	TCGA-D5-6926	TCGA-D5-6926-01	65	STAGE IIIB	7TH	16	15	Colorectal Adenocarcinoma	COAD	Colon Adenocarcinoma	Greater Poland Cancer Center	275	-23768	0	NA	NA	9.041	ALIVE OR DEAD TUMOR FREE	Not Hispanic Or Latino	7/18/11	0.2269	NA	No	C18.7	8140-03-01	C18.7	Yes	Yes	100	No	COAD	9.041	LIVING	3a8ca50f-bc9f-4250-8c8d-22893763ea46	M0	N1	T4A	Tumor Free	9.041	CENSORED	Yes	No	White	Yes	14	1	Primary	Male
coadread_tcga_pan_can_atlas_2018	TCGA-D5-6927	TCGA-D5-6927-01	34	STAGE IIA	7TH	0	31	Colorectal Adenocarcinoma	COAD	Colon Adenocarcinoma	Greater Poland Cancer Center	NA	-12737	0	NA	NA	9.43551	ALIVE OR DEAD TUMOR FREE	Not Hispanic Or Latino	7/18/11	0.0004	NA	No	C18.7	8140-03-01	C18.7	Yes	Yes	662	No	COAD	9.43551	LIVING	a782f174-241d-42c6-9bc4-61cc39f8b397	M0	N0	T3	Tumor Free	9.43551	CENSORED	Yes	No	White	No	24	1	Primary	Male
coadread_tcga_pan_can_atlas_2018	TCGA-D5-6929	TCGA-D5-6929-01	49	STAGE IV	7TH	18	27	Colorectal Adenocarcinoma	COAD	Colon Adenocarcinoma	Greater Poland Cancer Center	408	-17919	0	NA	NA	13.4136	ALIVE OR DEAD TUMOR FREE	Not Hispanic Or Latino	7/21/11	0.1669	NA	No	C18.9	8140-03-01	C18.9	Yes	Yes	106	No	COAD	13.4136	LIVING	64b0461f-038d-4712-948e-818dc2f10eef	M1	N1	T3	With Tumor	13.4136	CENSORED	Yes	No	White	No	16	1	Primary	Female
coadread_tcga_pan_can_atlas_2018	TCGA-D5-6931	TCGA-D5-6931-01	77	STAGE IIIC	7TH	4	27	Colorectal Adenocarcinoma	COAD	Colon Adenocarcinoma	Greater Poland Cancer Center	365	-28292	0	NA	NA	11.9999	ALIVE OR DEAD TUMOR FREE	Not Hispanic Or Latino	7/21/11	0.1751	NA	No	C18.9	8140-03-01	C18.9	Yes	Yes	281	No	COAD	11.9999	LIVING	5d66191d-da49-4d7e-89a4-a382db338340	M0	N2	T4B	Tumor Free	11.9999	CENSORED	Yes	No	White	No	26	1	Primary	Male
coadread_tcga_pan_can_atlas_2018	TCGA-D5-6932	TCGA-D5-6932-01	69	STAGE IIA	7TH	19	33	Colorectal Adenocarcinoma	COAD	Colon Adenocarcinoma	Greater Poland Cancer Center	346	-25466	0	NA	NA	11.3752	ALIVE OR DEAD TUMOR FREE	Not Hispanic Or Latino	7/21/11	0.223	NA	No	C18.9	8140-03-01	C18.9	Yes	Yes	123	No	COAD	11.3752	LIVING	131e0571-de86-415f-b3fb-dc9f971258d3	M0	N0	T3	Tumor Free	11.3752	CENSORED	Yes	No	White	No	8	1	Primary	Male
coadread_tcga_pan_can_atlas_2018	TCGA-DM-A0X9	TCGA-DM-A0X9-01	71	STAGE IIA	NA	9	13	Colorectal Adenocarcinoma	COAD	Colon Adenocarcinoma	University Of Michigan	3641	-26217	0	NA	NA	119.703	ALIVE OR DEAD TUMOR FREE	Not Hispanic Or Latino	2003-10-11	0.1966	NA	No	C18.2	8140-03-01	C18.2	Yes	Yes	170	No	COAD	119.703	LIVING	75ea63a9-357b-4566-bd78-eaa67809decd	M0	N0	T3	NA	119.703	CENSORED	Yes	No	White	NA	16	1	Primary	Female
coadread_tcga_pan_can_atlas_2018	TCGA-DM-A0XD	TCGA-DM-A0XD-01	65	STAGE IIA	NA	6	35	Colorectal Adenocarcinoma	COAD	Colon Adenocarcinoma	University Of Michigan	NA	-23966	0	NA	NA	24.4271	NA	Not Hispanic Or Latino	3/15/11	0.1362	NA	No	C18.0	8140-03-01	C18.0	Yes	Yes	155	Yes	COAD	24.4271	DECEASED	a56f6562-d2af-47b9-bf81-94b3b4893173	M0	N0	T3	NA	15.9122	PROGRESSION	Yes	No	White	NA	22	1	Primary	Male
coadread_tcga_pan_can_atlas_2018	TCGA-DM-A0XF	TCGA-DM-A0XF-01	68	STAGE IIIC	NA	13	25	Colorectal Adenocarcinoma	COAD	Colon Adenocarcinoma	University Of Michigan	NA	-25032	0	NA	NA	38.2023	NA	Not Hispanic Or Latino	3/15/11	0.2678	NA	No	C18.7	8140-03-01	C18.7	Yes	Yes	112	No	COAD	38.2023	DECEASED	b823d6e5-54b0-43d3-95e2-9be33dc6f734	M0	N2	T3	NA	38.2023	CENSORED	Yes	No	White	NA	18	1	Primary	Female
coadread_tcga_pan_can_atlas_2018	TCGA-DM-A1D0	TCGA-DM-A1D0-01	79	STAGE IIA	NA	9	25	Colorectal Adenocarcinoma	COAD	Colon Adenocarcinoma	University Of Michigan	3974	-28875	0	NA	NA	130.651	ALIVE OR DEAD TUMOR FREE	Not Hispanic Or Latino	2011-5-00	0.2443	NA	No	C18.7	8140-03-01	C18.7	Yes	Yes	99	No	COAD	130.651	LIVING	1b0b0533-7c4f-4edd-a75e-8b56f49d54ab	M0	N0	T3	NA	130.651	CENSORED	Yes	No	White	NA	10	1	Primary	Female
coadread_tcga_pan_can_atlas_2018	TCGA-DM-A1D4	TCGA-DM-A1D4-01	80	STAGE IIA	NA	9	23	Colorectal Adenocarcinoma	COAD	Colon Adenocarcinoma	University Of Michigan	2821	-29403	0	NA	NA	92.7442	NA	Not Hispanic Or Latino	2011-4-00	0.2455	NA	No	C18.0	8140-03-01	C18.0	Yes	Yes	165	Yes	COAD	92.7442	DECEASED	849442d3-eb82-416e-9d36-2fc15dfac67a	M0	N0	T3	NA	63.1226	PROGRESSION	Yes	No	White	NA	16	1	Primary	Male
coadread_tcga_pan_can_atlas_2018	TCGA-DM-A1D7	TCGA-DM-A1D7-01	82	STAGE IIA	NA	5	23	Colorectal Adenocarcinoma	COAD	Colon Adenocarcinoma	University Of Michigan	405	-30142	0	NA	NA	13.3149	NA	Not Hispanic Or Latino	2011-5-00	0.1597	NA	No	C18.7	8480-03-01	C18.7	Yes	Yes	126	Yes	COAD	13.3149	DECEASED	fac2c617-8149-45bb-b766-fbe13dc3c425	M0	N0	T3	NA	2.63011	PROGRESSION	Yes	No	White	NA	10	1	Primary	Male
coadread_tcga_pan_can_atlas_2018	TCGA-DM-A1D8	TCGA-DM-A1D8-01	50	NA	NA	17	3	Colorectal Adenocarcinoma	COAD	Colon Adenocarcinoma	University Of Michigan	383	-18311	0	NA	NA	12.5916	NA	Not Hispanic Or Latino	2011-5-00	0.3676	NA	No	C18.2	8140-03-01	C18.2	Yes	Yes	144	No	COAD	12.5916	DECEASED	92c043b6-8d53-4c1c-808a-c4be5e2926e6	NA	N1	T3	NA	12.5916	CENSORED	Yes	No	White	NA	6	1	Primary	Female
coadread_tcga_pan_can_atlas_2018	TCGA-DM-A1D9	TCGA-DM-A1D9-01	67	STAGE IIA	NA	9	17	Colorectal Adenocarcinoma	COAD	Colon Adenocarcinoma	University Of Michigan	4270	-24514	0	NA	NA	140.382	ALIVE OR DEAD TUMOR FREE	Not Hispanic Or Latino	2011-5-00	0.2667	NA	No	C18.0	8140-03-01	C18.0	Yes	Yes	122	No	COAD	140.382	LIVING	e3b6018c-ab2c-47c5-b183-a295d0110835	M0	N0	T3	NA	140.382	CENSORED	Yes	No	White	NA	10	1	Primary	Female
coadread_tcga_pan_can_atlas_2018	TCGA-DM-A1DA	TCGA-DM-A1DA-01	71	STAGE IIIC	NA	17	31	Colorectal Adenocarcinoma	COAD	Colon Adenocarcinoma	University Of Michigan	228	-26169	0	NA	NA	7.49581	NA	Not Hispanic Or Latino	2011-5-00	0.7719	NA	No	C18.0	8140-03-01	C18.0	Yes	Yes	251	No	COAD	7.49581	DECEASED	f4a804d3-b5c4-4da5-800f-6e5757ecfa1c	M0	N2	T3	NA	7.49581	CENSORED	Yes	No	White	NA	18	1	Primary	Female
coadread_tcga_pan_can_atlas_2018	TCGA-DM-A1DB	TCGA-DM-A1DB-01	68	STAGE IIA	NA	12	15	Colorectal Adenocarcinoma	COAD	Colon Adenocarcinoma	University Of Michigan	1348	-24888	0	NA	NA	44.3173	NA	Not Hispanic Or Latino	2011-5-00	0.3363	NA	No	C18.7	8140-03-01	C18.7	Yes	Yes	66	No	COAD	44.3173	DECEASED	d71ae66e-2c8a-4fd8-8b4b-a5a2d456a21d	M0	N0	T3	NA	44.3173	CENSORED	Yes	No	White	NA	18	1	Primary	Male
coadread_tcga_pan_can_atlas_2018	TCGA-DM-A1HA	TCGA-DM-A1HA-01	82	STAGE IIIC	NA	10	19	Colorectal Adenocarcinoma	COAD	Colon Adenocarcinoma	University Of Michigan	4000	-30272	0	NA	NA	131.505	ALIVE OR DEAD TUMOR FREE	Not Hispanic Or Latino	2011-5-00	0.3085	NA	No	C18.2	8140-03-01	C18.2	Yes	Yes	134	No	COAD	131.505	LIVING	56c8b812-ca8e-4eb2-b0fe-f264316789bf	M0	N2	T3	NA	131.505	CENSORED	Yes	No	White	NA	8	1	Primary	Male
coadread_tcga_pan_can_atlas_2018	TCGA-DM-A1HB	TCGA-DM-A1HB-01	75	STAGE IIIB	NA	0	41	Colorectal Adenocarcinoma	COAD	Colon Adenocarcinoma	University Of Michigan	4126	-27708	0	NA	NA	135.648	ALIVE OR DEAD TUMOR FREE	Not Hispanic Or Latino	2011-5-00	0.0004	NA	No	C18.4	8480-03-01	C18.4	Yes	Yes	1119	No	COAD	135.648	LIVING	8C0894FB-5E78-40AE-BE0B-329CA30F758A	M0	N1	T3	NA	135.648	CENSORED	Yes	No	White	NA	20	1	Primary	Male
coadread_tcga_pan_can_atlas_2018	TCGA-DM-A282	TCGA-DM-A282-01	60	STAGE IIA	6TH	5	11	Colorectal Adenocarcinoma	COAD	Colon Adenocarcinoma	University Of Michigan	4233	-22265	0	NA	NA	139.166	ALIVE OR DEAD TUMOR FREE	Not Hispanic Or Latino	7/27/11	0.0625	NA	No	C18.3	8480-03-01	C18.3	Yes	Yes	94	No	COAD	139.166	LIVING	E75985CB-357E-4072-B047-EEA37965D70C	M0	N0	T3	NA	139.166	CENSORED	Yes	No	White	NA	14	1	Primary	Female
coadread_tcga_pan_can_atlas_2018	TCGA-DM-A28A	TCGA-DM-A28A-01	78	STAGE IIIC	6TH	8	27	Colorectal Adenocarcinoma	COAD	Colon Adenocarcinoma	University Of Michigan	805	-28833	0	NA	NA	26.4655	NA	Not Hispanic Or Latino	7/27/11	0.2699	NA	No	C18.0	8140-03-01	C18.0	Yes	Yes	129	No	COAD	26.4655	DECEASED	9B2C325C-1F03-43C7-AD5C-B49C6D205635	M0	N2	T3	NA	26.4655	CENSORED	Yes	No	White	NA	24	1	Primary	Male
coadread_tcga_pan_can_atlas_2018	TCGA-DM-A28C	TCGA-DM-A28C-01	74	STAGE IIA	6TH	1	-11	Colorectal Adenocarcinoma	COAD	Colon Adenocarcinoma	University Of Michigan	2475	-27073	0	NA	NA	81.369	NA	Not Hispanic Or Latino	7/27/11	0.0342	NA	No	C18.7	8140-03-01	C18.7	Yes	Yes	100	Yes	COAD	81.369	DECEASED	F83B909C-DA90-41ED-B532-A2EF9371CFF9	M0	N0	T3	NA	63.4185	PROGRESSION	Yes	No	White	NA	8	1	Primary	Male
coadread_tcga_pan_can_atlas_2018	TCGA-DM-A28E	TCGA-DM-A28E-01	72	STAGE IIA	6TH	6	1	Colorectal Adenocarcinoma	COAD	Colon Adenocarcinoma	University Of Michigan	3648	-26602	0	NA	NA	119.933	ALIVE OR DEAD TUMOR FREE	Not Hispanic Or Latino	2008-02-11	0.1164	NA	No	C18.7	8140-03-01	C18.7	Yes	Yes	87	No	COAD	119.933	LIVING	85BDC1AC-A1A4-46C2-BC2D-E5FABF5C89E9	M0	N0	T3	NA	119.933	CENSORED	Yes	No	White	NA	10	1	Primary	Female
coadread_tcga_pan_can_atlas_2018	TCGA-DM-A28F	TCGA-DM-A28F-01	73	STAGE IIIB	6TH	16	23	Colorectal Adenocarcinoma	COAD	Colon Adenocarcinoma	University Of Michigan	1094	-26856	0	NA	NA	35.9667	NA	Not Hispanic Or Latino	7/27/11	0.3062	NA	No	C18.7	8140-03-01	C18.7	Yes	Yes	228	No	COAD	35.9667	DECEASED	022F39E9-57EE-4B2B-8B3A-8929E3D69A37	M0	N1	T3	NA	35.9667	CENSORED	Yes	No	White	NA	22	1	Primary	Male
coadread_tcga_pan_can_atlas_2018	TCGA-DM-A28G	TCGA-DM-A28G-01	75	STAGE IIA	6TH	2	5	Colorectal Adenocarcinoma	COAD	Colon Adenocarcinoma	University Of Michigan	1849	-27641	0	NA	NA	60.7884	NA	Not Hispanic Or Latino	7/27/11	0.0516	NA	No	C18.2	8140-03-01	C18.2	Yes	Yes	108	No	COAD	60.7884	DECEASED	FFA7E03A-4A3C-41F0-937A-4FB862FD2194	M0	N0	T3	NA	60.7884	CENSORED	Yes	No	White	NA	14	1	Primary	Male
coadread_tcga_pan_can_atlas_2018	TCGA-DM-A28H	TCGA-DM-A28H-01	50	STAGE IIIC	6TH	7	19	Colorectal Adenocarcinoma	COAD	Colon Adenocarcinoma	University Of Michigan	3561	-18325	0	NA	NA	117.073	ALIVE OR DEAD TUMOR FREE	Not Hispanic Or Latino	7/27/11	0.2122	NA	No	C18.0	8140-03-01	C18.0	Yes	Yes	123	Yes	COAD	117.073	LIVING	AEC0C661-AFAC-4F7A-8C31-154D743F2499	M0	N2	T3	NA	15.9122	PROGRESSION	Yes	No	White	NA	14	1	Primary	Male
coadread_tcga_pan_can_atlas_2018	TCGA-DM-A28M	TCGA-DM-A28M-01	63	STAGE IIA	6TH	20	35	Colorectal Adenocarcinoma	COAD	Colon Adenocarcinoma	University Of Michigan	2895	-23043	0	NA	NA	95.177	ALIVE OR DEAD TUMOR FREE	Not Hispanic Or Latino	7/27/11	0.0692	NA	No	C18.6	8140-03-01	C18.6	Yes	Yes	98	No	COAD	95.177	LIVING	C48E2CE0-3806-4675-92F3-D38FF67C5EFA	M0	N0	T3	NA	95.177	CENSORED	Yes	No	White	NA	14	1	Primary	Male
coadread_tcga_pan_can_atlas_2018	TCGA-F4-6459	TCGA-F4-6459-01	61	STAGE IIIB	7TH	11	25	Colorectal Adenocarcinoma	COAD	Colon Adenocarcinoma	Asterand	0	-22574	0	NA	NA	8.6136	ALIVE OR DEAD TUMOR FREE	Not Hispanic Or Latino	6/20/11	0.3075	NA	No	C18.7	8140-03-01	C18.7	Yes	Yes	126	No	COAD	8.6136	DECEASED	9fd08502-355b-4f5a-a25c-73ec7184f6d3	M0	N2A	T3	Tumor Free	8.6136	CENSORED	Yes	No	White	No	8	1	Primary	Female
coadread_tcga_pan_can_atlas_2018	TCGA-F4-6460	TCGA-F4-6460-01	51	STAGE IIIB	7TH	20	13	Colorectal Adenocarcinoma	COAD	Colon Adenocarcinoma	Asterand	407	-18637	0	10.2903	Recurred/Progressed	31.9558	DEAD WITH TUMOR	Not Hispanic Or Latino	6/20/11	0.5944	NA	No	C18.7	8140-03-01	C18.7	Yes	Yes	127	No	COAD	31.9558	DECEASED	2a7bbafe-d499-4241-ba3d-a52ba0a5db3c	M0	N1	T3	NA	10.2903	PROGRESSION	Yes	No	White	No	12	1	Primary	Female
coadread_tcga_pan_can_atlas_2018	TCGA-F4-6461	TCGA-F4-6461-01	41	STAGE IIIC	7TH	1	3	Colorectal Adenocarcinoma	COAD	Colon Adenocarcinoma	Asterand	0	-15151	0	NA	NA	11.1122	DEAD WITH TUMOR	Not Hispanic Or Latino	6/20/11	0.0581	NA	No	C18.9	8140-03-01	C18.9	Yes	Yes	137	Yes	COAD	11.1122	DECEASED	2900eadd-7e27-4371-94e5-7d58cdff0138	M0	N2	T4B	Tumor Free	9.46839	PROGRESSION	Yes	No	White	No	10	1	Primary	Female
coadread_tcga_pan_can_atlas_2018	TCGA-F4-6569	TCGA-F4-6569-01	60	STAGE I	7TH	10	11	Colorectal Adenocarcinoma	COAD	Colon Adenocarcinoma	Asterand	1087	-22203	0	35.7366	DiseaseFree	35.7366	ALIVE OR DEAD TUMOR FREE	Not Hispanic Or Latino	6/20/11	0.1586	NA	No	C18.9	8140-03-01	C18.9	Yes	Yes	117	No	COAD	35.7366	LIVING	d3062aac-4c42-41b4-a9f3-90aa72e6fb1e	M0	N0	T2	Tumor Free	35.7366	CENSORED	Yes	No	White	No	16	1	Primary	Male
coadread_tcga_pan_can_atlas_2018	TCGA-F4-6570	TCGA-F4-6570-01	78	STAGE IIA	7TH	1	5	Colorectal Adenocarcinoma	COAD	Colon Adenocarcinoma	Asterand	0	-28772	0	NA	NA	6.18075	ALIVE OR DEAD TUMOR FREE	Not Hispanic Or Latino	6/20/11	0.051	NA	No	C18.9	8140-03-01	C18.9	Yes	Yes	1637	No	COAD	6.18075	DECEASED	eeb42912-0c7a-46bb-bd95-369b2b425727	M0	N0	T3	Tumor Free	6.18075	CENSORED	Yes	No	White	No	16	1	Primary	Female
coadread_tcga_pan_can_atlas_2018	TCGA-F4-6703	TCGA-F4-6703-01	64	STAGE IIA	7TH	4	23	Colorectal Adenocarcinoma	COAD	Colon Adenocarcinoma	Asterand	1456	-23644	0	47.868	DiseaseFree	47.868	ALIVE OR DEAD TUMOR FREE	Not Hispanic Or Latino	8/23/11	0	NA	No	C18.2	8140-03-01	C18.2	Yes	Yes	530	No	COAD	47.868	LIVING	0c53b010-4243-4da3-a059-7f54c9a850ec	M0	N0	T3	Tumor Free	47.868	CENSORED	Yes	No	White	No	22	1	Primary	Male
coadread_tcga_pan_can_atlas_2018	TCGA-F4-6805	TCGA-F4-6805-01	58	STAGE IIA	7TH	5	29	Colorectal Adenocarcinoma	COAD	Colon Adenocarcinoma	Asterand	1047	-21241	0	34.4215	DiseaseFree	34.4215	ALIVE OR DEAD TUMOR FREE	Not Hispanic Or Latino	8/25/11	0.1049	NA	No	C18.9	8140-03-01	C18.9	Yes	Yes	68	No	COAD	34.4215	LIVING	e76258b7-e13a-4b05-855b-d792701ffba1	M0	N0	T3	Tumor Free	34.4215	CENSORED	No	No	White	No	24	1	Primary	Female
coadread_tcga_pan_can_atlas_2018	TCGA-F4-6806	TCGA-F4-6806-01	59	STAGE I	7TH	1	1	Colorectal Adenocarcinoma	COAD	Colon Adenocarcinoma	Asterand	1260	-21625	0	11.0465	Recurred/Progressed	41.4242	ALIVE OR DEAD TUMOR FREE	Not Hispanic Or Latino	8/31/11	0.1242	NA	No	C18.7	8140-03-01	C18.7	Yes	Yes	103	Yes	COAD	41.4242	LIVING	bab21810-f51b-421e-a87f-1f1136cbc77a	M0	N0	T2	Tumor Free	11.0465	PROGRESSION	Yes	No	White	No	0	1	Primary	Female
coadread_tcga_pan_can_atlas_2018	TCGA-F4-6807	TCGA-F4-6807-01	51	STAGE IIIC	7TH	9	9	Colorectal Adenocarcinoma	COAD	Colon Adenocarcinoma	Asterand	1309	-18690	0	43.0351	DiseaseFree	43.0351	ALIVE OR DEAD TUMOR FREE	Not Hispanic Or Latino	8/25/11	0.2021	NA	No	C18.9	8140-03-01	C18.9	Yes	Yes	155	No	COAD	43.0351	LIVING	9382987c-b5b3-48fe-8194-4d83fe340cd0	M0	N2B	T3	Tumor Free	43.0351	CENSORED	Yes	No	White	No	8	1	Primary	Female
coadread_tcga_pan_can_atlas_2018	TCGA-F4-6808	TCGA-F4-6808-01	54	STAGE I	7TH	14	25	Colorectal Adenocarcinoma	COAD	Colon Adenocarcinoma	Asterand	1024	-19803	0	33.6654	DiseaseFree	33.6654	ALIVE OR DEAD TUMOR FREE	Not Hispanic Or Latino	8/31/11	0.2891	NA	No	C18.7	8140-03-01	C18.7	Yes	Yes	123	No	COAD	33.6654	LIVING	4a785dc7-f5f6-4607-a19d-e6354b2fb5a9	M0	N0	T1	Tumor Free	33.6654	CENSORED	Yes	No	White	No	6	1	Primary	Female
coadread_tcga_pan_can_atlas_2018	TCGA-F4-6809	TCGA-F4-6809-01	52	STAGE IVA	7TH	8	21	Colorectal Adenocarcinoma	COAD	Colon Adenocarcinoma	Asterand	39	-19039	0	NA	NA	13.2492	DEAD WITH TUMOR	Not Hispanic Or Latino	8/25/11	0.1669	NA	No	C18.7	8140-03-01	C18.7	Yes	Yes	149	No	COAD	13.2492	DECEASED	e7af286b-3dec-4cf2-8fbd-fa64b3efdf7f	M1	N1	T3	With Tumor	13.2492	PROGRESSION	Yes	No	White	No	8	1	Primary	Female
coadread_tcga_pan_can_atlas_2018	TCGA-F4-6854	TCGA-F4-6854-01	77	STAGE IIA	7TH	10	23	Colorectal Adenocarcinoma	COAD	Colon Adenocarcinoma	Asterand	16	-28272	0	0.526022	DiseaseFree	0.526022	ALIVE OR DEAD TUMOR FREE	Not Hispanic Or Latino	2010-07-11	0.2267	NA	No	C18.7	8140-03-01	C18.7	Yes	Yes	111	No	COAD	0.526022	LIVING	01240896-3f3f-4bf9-9799-55c87bfacf36	M0	N0	T3	Tumor Free	0.526022	CENSORED	Yes	No	White	No	12	1	Primary	Female
coadread_tcga_pan_can_atlas_2018	TCGA-F4-6855	TCGA-F4-6855-01	70	STAGE IIA	7TH	15	-5	Colorectal Adenocarcinoma	COAD	Colon Adenocarcinoma	Asterand	1442	-25890	0	47.4077	DiseaseFree	47.4077	ALIVE OR DEAD TUMOR FREE	Not Hispanic Or Latino	2010-07-11	0.3419	NA	No	C18.7	8140-03-01	C18.7	Yes	Yes	98	No	COAD	47.4077	LIVING	1c111912-c664-42f5-9802-065b1994a2f4	M0	N0	T3	Tumor Free	47.4077	CENSORED	Yes	No	White	No	4	1	Primary	Female
coadread_tcga_pan_can_atlas_2018	TCGA-G4-6293	TCGA-G4-6293-01	49	STAGE III	5TH	5	9	Colorectal Adenocarcinoma	COAD	Colon Adenocarcinoma	Roswell Park	4051	-18076	0	133.182	DiseaseFree	133.182	ALIVE OR DEAD TUMOR FREE	Not Hispanic Or Latino	6/27/11	0.109	NA	No	C18.4	8140-03-01	C18.4	Yes	Yes	105	No	COAD	133.182	LIVING	27d9c162-11bb-48fb-a41a-aa05fcb4c1c2	M0	N1	T3	Tumor Free	133.182	CENSORED	Yes	No	White	No	6	1	Primary	Female
coadread_tcga_pan_can_atlas_2018	TCGA-G4-6294	TCGA-G4-6294-01	75	STAGE IV	6TH	7	3	Colorectal Adenocarcinoma	COAD	Colon Adenocarcinoma	Roswell Park	NA	-27755	0	NA	NA	28.2079	DEAD WITH TUMOR	Not Hispanic Or Latino	6/27/11	0.1888	NA	No	C18.0	8140-03-01	C18.0	Yes	Yes	149	Yes	COAD	28.2079	DECEASED	41f8c9fd-ae52-4458-886b-faf37de77dd0	M1	N1	T3	With Tumor	16.9971	PROGRESSION	Yes	Yes	White	No	8	1	Primary	Male
coadread_tcga_pan_can_atlas_2018	TCGA-G4-6295	TCGA-G4-6295-01	70	STAGE II	6TH	25	17	Colorectal Adenocarcinoma	COAD	Colon Adenocarcinoma	Roswell Park	254	-25758	0	NA	NA	8.35059	ALIVE OR DEAD TUMOR FREE	Not Hispanic Or Latino	6/28/11	0.5968	NA	No	C18.0	8140-03-01	C18.0	Yes	Yes	136	No	COAD	8.35059	LIVING	e17959bd-045d-4540-b43a-c3863e8ff3c0	M0	N0	T3	Tumor Free	8.35059	CENSORED	Yes	No	White	No	16	1	Primary	Female
coadread_tcga_pan_can_atlas_2018	TCGA-G4-6297	TCGA-G4-6297-01	55	STAGE IV	6TH	29	15	Colorectal Adenocarcinoma	COAD	Colon Adenocarcinoma	Roswell Park	2506	-20103	0	NA	NA	82.3881	ALIVE OR DEAD TUMOR FREE	Not Hispanic Or Latino	6/30/11	0.2799	NA	No	C18.0	8140-03-01	C18.0	Yes	Yes	86	Yes	COAD	82.3881	LIVING	622cc1c4-d721-4b5c-a88b-216d6368660b	M1	N2	T3	With Tumor	14.4327	PROGRESSION	Yes	No	White	No	18	1	Primary	Female
coadread_tcga_pan_can_atlas_2018	TCGA-G4-6298	TCGA-G4-6298-01	90	STAGE IIIB	6TH	13	21	Colorectal Adenocarcinoma	COAD	Colon Adenocarcinoma	Roswell Park	NA	-32873	0	NA	NA	23.5066	DEAD WITH TUMOR	Not Hispanic Or Latino	6/30/11	0.3193	NA	No	C18.0	8140-03-01	C18.0	Yes	Yes	82	Yes	COAD	23.5066	DECEASED	ab9cc98a-86ae-4913-bcb2-cc3aeff8abb1	MX	N1	T4A	With Tumor	9.56702	PROGRESSION	Yes	Yes	Black or African American	No	10	1	Primary	Male
coadread_tcga_pan_can_atlas_2018	TCGA-G4-6299	TCGA-G4-6299-01	69	STAGE IIIC	6TH	17	17	Colorectal Adenocarcinoma	COAD	Colon Adenocarcinoma	Roswell Park	2268	-25318	0	NA	NA	74.5636	ALIVE OR DEAD TUMOR FREE	Not Hispanic Or Latino	2007-01-11	0.2049	NA	No	C18.6	8140-03-01	C18.6	Yes	Yes	159	No	COAD	74.5636	LIVING	23252dca-e836-47a0-b294-758ad60aa259	M0	N2	T3	Tumor Free	74.5636	CENSORED	Yes	No	White	No	16	1	Primary	Male
coadread_tcga_pan_can_atlas_2018	TCGA-G4-6303	TCGA-G4-6303-01	54	STAGE IV	6TH	17	7	Colorectal Adenocarcinoma	COAD	Colon Adenocarcinoma	Roswell Park	1882	-19800	0	NA	NA	65.8513	DEAD WITH TUMOR	Not Hispanic Or Latino	2007-01-11	0.3983	NA	No	C18.7	8140-03-01	C18.7	Yes	Yes	83	Yes	COAD	65.8513	DECEASED	264c0d45-078a-4207-a101-71f99bcd237e	M1	N1	T3	With Tumor	28.6682	PROGRESSION	Yes	No	White	No	16	1	Primary	Female
coadread_tcga_pan_can_atlas_2018	TCGA-G4-6304	TCGA-G4-6304-01	66	STAGE IIB	6TH	0	21	Colorectal Adenocarcinoma	COAD	Colon Adenocarcinoma	Roswell Park	1631	-24172	0	NA	NA	53.6213	ALIVE OR DEAD TUMOR FREE	Not Hispanic Or Latino	2008-02-11	0.0002	NA	No	C18.4	8140-03-01	C18.4	Yes	Yes	926	Yes	COAD	53.6213	LIVING	567ddc8e-2b00-417d-a326-479cb02e08dd	M0	N0	T4	Tumor Free	28.2408	PROGRESSION	No	No	White	No	8	1	Primary	Female
coadread_tcga_pan_can_atlas_2018	TCGA-G4-6306	TCGA-G4-6306-01	71	STAGE IIA	6TH	12	29	Colorectal Adenocarcinoma	COAD	Colon Adenocarcinoma	Roswell Park	1359	-26163	0	NA	NA	44.679	ALIVE OR DEAD TUMOR FREE	Not Hispanic Or Latino	2007-12-11	0.2501	NA	No	C18.2	8140-03-01	C18.2	Yes	Yes	107	No	COAD	44.679	LIVING	303286c2-bc58-4bbb-9171-74cdb1d7f62f	M0	N0	T2	Tumor Free	44.679	CENSORED	Yes	No	White	No	16	1	Primary	Male
